# Supplementary material for: The Stressful Life of the Urban Consumers: The Case of Dhaka City Residents
Source: Front Psychol. 2021 Nov 17;12:747414. doi: 10.3389/fpsyg.2021.747414 (PMC8635638; doi:10.3389/fpsyg.2021.747414)
Supplement: Supplementary file 1 [file Data_Sheet_1.CSV]

Code	Address	Age	Gender	Education_Level	Religion	RQ1	RQ2	RQ3	RQ4	RQ5	RQ6	RQ7	RQ8	RQ9	RQ10	RQ11	RQ12	RQ13	RQ14	RQ15	RQ16	RQ17	S1	S2	S3	S4	S5	S6	S7	S8	S9	S10	L1	L2	L3	L4	L5	L6	L7	L8	L9	L10	L11	L12	L13	L14	L15	L16	L17
114152004-01	1223	23	1	Undergrad Student	Islam	1	5	2	1	2	7	7	5	7	6	7	7	5	1	7	1	1	2	2	3	2	2	3	3	2	2	2	6	4	6	5	5	6	6	3	3	4	2	5	4	2	6	5	5
114152004-02	1223	27	1	Post-grad	Islam	1	7	2	6	2	6	5	4	3	4	5	7	5	5	6	5	5	1	2	3	2	0	2	3	2	0	2	5	5	6	6	5	4	6	5	4	4	3	5	4	4	5	4	4
114152004-03	1209	26	1	Graduate	Islam	1	7	2	5	2	7	7	5	7	5	7	3	6	1	7	1	7	1	0	0	3	2	2	3	3	2	1	4	3	5	6	6	5	3	4	1	2	1	3	6	4	4	6	4
114152004-04	1230	24	1	Undergrad Student	Islam	1	7	1	4	4	4	5	7	6	6	5	7	4	7	4	4	4	1	4	2	2	2	3	4	3	0	2	6	5	6	6	4	3	6	6	1	4	5	6	6	4	6	4	4
114152004-05	1209	23	1	Undergrad Student	Islam	1	7	5	5	4	6	7	5	6	5	5	7	4	4	3	4	4	3	0	2	4	3	2	2	1	4	2	5	5	4	6	5	5	5	3	2	5	1	5	4	6	4	5	4
114152004-06	1230	25	1	higher secondary	Islam	1	7	5	6	3	4	7	5	7	5	5	7	5	7	7	7	7	2	3	1	3	1	1	2	3	2	2	3	4	4	4	5	3	5	6	2	3	4	3	4	5	5	6	2
114152004-07	1209	23	1	Undergrad Student	Islam	1	6	1	1	1	4	5	5	6	6	4	7	7	6	6	4	4	2	0	2	4	3	3	3	2	2	0	6	5	1	1	6	1	5	5	1	2	1	1	2	2	5	6	1
114152004-08	1223	23	1	Undergrad Student	Islam	1	7	5	6	5	4	7	7	7	4	7	7	7	7	7	7	4	3	3	2	4	2	1	2	1	0	2	5	4	6	5	5	5	3	5	3	5	6	3	5	3	4	5	4
114152004-09	1207	27	1	Graduate	Islam	1	4	1	1	1	2	7	1	1	2	1	4	2	4	4	6	4	2	1	1	2	2	3	1	3	2	2	4	5	5	6	5	4	5	3	4	5	4	6	4	5	6	6	5
114152004-10	1213	27	1	Post-grad	Islam	1	7	2	6	2	6	3	4	1	3	5	7	6	4	7	4	6	3	4	4	2	1	4	4	3	3	4	4	3	5	6	3	4	4	5	6	6	5	4	4	4	5	5	6
114152004-11	1215	22	1	Undergrad Student	Islam	1	7	1	6	1	5	1	7	7	1	7	7	7	4	7	7	5	2	4	3	4	4	3	3	4	3	4	4	3	4	4	4	4	5	4	4	6	4	4	3	4	4	4	4
114152004-12	1215	22	1	Undergrad Student	Islam	1	7	4	6	2	7	7	7	6	7	1	7	4	7	4	4	4	4	3	4	2	2	3	2	0	4	3	3	4	5	4	5	5	6	4	5	3	6	4	6	4	4	5	5
A11415200501	1205	23	1	Undergrad Student	Islam	1	6	3	5	1	5	4	7	7	6	6	5	4	7	5	4	6	1	2	4	2	0	2	3	4	2	1	4	5	5	3	4	6	3	5	3	4	2	1	4	4	2	5	6
A11415200502	1207	27	1	Graduate	Islam	1	7	2	5	1	4	7	4	4	4	4	7	7	7	4	4	4	3	2	3	1	3	4	1	3	2	4	5	3	6	3	6	3	6	2	6	4	3	5	6	2	6	3	5
A11415200503	1207	26	1	higher secondary	Islam	1	7	5	4	3	7	5	5	7	4	7	4	6	7	6	4	5	1	3	2	1	2	1	4	1	3	1	4	2	2	4	5	3	2	4	3	5	2	3	5	4	3	4	2
A11415200504	2200	23	1	higher secondary	Hinduism	1	7	3	6	4	6	4	7	5	3	6	5	7	4	5	4	7	3	1	3	2	1	3	1	3	3	1	5	2	4	5	2	3	5	3	3	4	5	2	3	5	2	3	5
A11415200505	1212	24	1	Undergrad Student	Islam	1	6	4	3	1	6	4	7	5	6	6	7	4	5	4	6	5	1	3	3	1	1	3	1	2	2	2	3	5	3	5	5	3	4	5	3	4	5	4	4	5	5	3	4
A11415200506	1343	32	2	Graduate	Islam	1	6	3	4	1	5	6	4	7	5	6	5	5	6	4	6	6	1	4	3	2	3	1	3	2	2	1	3	5	3	5	3	4	4	3	4	3	5	4	3	4	3	4	3
A11415200507	1345	36	2	Post-grad	Islam	1	7	2	6	4	6	7	5	6	4	4	7	4	4	7	6	4	3	3	2	3	1	4	2	4	1	4	6	4	5	4	5	3	3	5	2	5	4	2	5	3	5	2	5
A11415200508	1704	25	1	higher secondary	Islam	1	7	4	6	5	7	5	4	6	4	6	4	7	4	5	4	7	3	1	3	2	1	4	2	2	3	1	4	4	3	2	6	3	5	2	5	3	5	3	5	4	3	6	3
A11415200509	1207	26	1	Post-grad	Islam	1	7	5	6	2	7	7	7	7	7	7	7	4	7	7	4	4	3	2	2	4	2	3	1	3	1	3	6	3	4	3	6	3	6	4	2	2	5	3	6	3	5	3	5
A11415200510	1206	24	1	Undergrad Student	Islam	1	7	6	6	6	7	5	5	6	4	7	5	7	4	6	4	6	3	2	3	1	4	1	3	2	1	3	5	2	5	3	5	3	5	4	3	2	5	3	4	2	6	3	5
A11415200511	1350	24	1	Undergrad Student	Islam	1	6	5	4	4	7	5	4	7	4	7	5	6	5	4	7	5	3	1	3	4	0	1	4	2	1	3	5	3	5	2	5	2	6	3	2	5	3	5	2	6	3	6	4
A11415200512	1230	25	1	Undergrad Student	Hinduism	1	5	1	1	1	6	5	6	5	4	7	5	6	4	6	5	4	3	1	3	1	3	1	3	1	3	2	5	3	6	2	6	3	5	3	5	3	5	3	2	6	3	5	2
1141610331	DHANMONDI	45	2	Graduate	Islam	1	7	6	6	2	7	7	7	7	4	7	7	4	4	4	4	4	2	1	3	4	1	1	4	2	0	3	3	4	1	2	5	3	6	2	4	5	3	1	4	2	6	3	6
1141610332	DHANMONDI	21	2	Undergrad Student	Islam	1	7	1	6	1	6	4	7	4	4	6	7	5	7	7	4	7	2	2	3	4	3	2	3	4	2	4	5	4	5	3	5	6	5	4	3	5	3	5	4	3	5	6	5
1141610333	DHANMONDI	18	2	higher secondary	Islam	1	5	3	6	2	6	7	5	7	1	4	7	6	6	7	7	5	3	4	2	1	3	0	2	4	1	3	5	1	3	5	4	2	6	6	4	2	5	3	4	2	5	6	2
1141610334	DHANMONDI	57	1	Graduate	Islam	1	7	6	6	6	7	7	7	7	4	7	7	3	4	4	4	4	4	2	4	3	2	2	2	1	2	4	4	5	4	5	1	6	4	6	1	6	2	6	2	2	4	5	3
1141610335	MIRPUR	24	2	Undergrad Student	Islam	1	7	2	6	2	7	7	7	7	7	4	7	7	7	7	7	1	3	1	2	3	1	3	2	1	1	3	5	3	5	5	4	5	5	4	3	4	3	5	3	5	4	6	4
1141610336	DHANMONDI	22	2	Undergrad Student	Islam	1	7	3	4	1	6	6	6	7	6	6	5	6	5	6	4	4	4	2	1	3	0	2	3	0	2	3	5	4	3	4	5	1	5	4	3	4	2	1	4	2	5	5	3
1141610337	RAYERBAZER	28	2	Graduate	Islam	1	7	4	6	1	5	6	4	6	4	5	7	6	4	4	5	6	4	3	4	2	3	3	2	2	2	2	3	4	3	6	4	3	6	4	5	3	5	3	4	5	5	3	5
1141610338	DHANMONDI	19	2	higher secondary	Islam	1	7	3	6	1	7	4	7	7	4	6	7	7	4	7	7	3	3	4	2	3	3	2	4	3	2	3	5	4	6	3	3	5	6	5	4	5	5	4	5	3	4	5	4
1141610339	DHANMONDI	30	1	Graduate	Islam	1	7	1	6	2	7	7	7	7	6	6	6	7	7	7	7	6	1	3	1	1	2	3	1	1	4	4	5	5	6	6	4	4	6	5	3	5	6	3	5	4	5	4	5
11416103310	DHANMONDI	32	2	Graduate	Islam	1	7	6	6	6	7	7	7	7	6	7	7	4	4	7	4	4	4	2	3	2	4	2	3	4	2	4	6	4	5	6	6	5	4	5	4	5	3	3	5	4	4	3	5
11416103311	KHILGAO	29	2	Graduate	Islam	1	7	4	6	2	7	7	6	7	4	4	7	4	3	7	7	7	3	3	4	4	2	2	1	3	4	0	6	6	5	1	5	1	6	2	4	6	1	4	3	1	6	6	4
11416103312	UTTARA	32	1	Graduate	Islam	1	7	1	6	4	7	7	7	7	4	7	7	6	4	7	4	4	4	4	4	3	3	4	3	2	3	4	5	4	4	3	3	3	4	4	5	3	5	3	4	3	4	3	4
A 114162014 01	1215	26	1	Graduate	Islam	1	6	1	4	2	7	7	5	7	4	1	7	4	5	6	5	4	1	2	3	2	3	2	4	2	3	1	3	3	3	4	6	6	6	4	5	6	6	4	4	6	4	4	4
A 114162014 02	1216	24	2	Undergrad Student	Islam	1	7	1	6	1	4	7	7	7	1	5	7	6	4	6	6	4	4	4	4	3	1	4	2	2	4	4	3	3	3	4	3	6	6	4	5	6	6	4	4	6	4	4	4
A 114162014 03	1216	25	2	Undergrad Student	Islam	1	6	1	4	1	4	7	4	4	1	1	7	4	1	4	4	5	4	4	3	2	1	2	2	1	3	2	4	4	5	4	5	4	6	3	2	4	2	3	3	4	4	4	3
A 114162014 04	1204	34	1	Graduate	Islam	1	7	6	6	2	7	7	4	7	4	4	7	6	6	7	4	6	2	3	3	2	2	1	2	0	2	3	2	3	2	4	3	4	3	5	4	4	3	4	4	4	3	5	5
A 114162014 05	1204	30	1	Graduate	Islam	1	7	5	6	5	7	4	7	4	4	7	4	6	7	4	4	5	1	0	3	4	3	4	4	4	1	0	3	5	5	4	3	4	5	3	6	4	3	4	3	2	2	5	4
A 114162014 06	1205	23	1	Undergrad Student	Islam	1	7	1	6	1	7	7	7	7	7	5	7	5	7	7	2	1	4	0	4	3	1	2	3	1	4	2	5	5	4	1	5	1	4	5	1	5	2	1	6	3	5	5	3
A 114162014 07	1216	27	1	Graduate	Islam	1	5	1	6	1	4	1	1	6	5	5	7	5	7	7	4	4	2	3	3	3	1	3	3	3	2	2	3	4	4	4	3	4	5	5	4	5	3	3	4	3	4	5	5
A 114162014 08	1215	27	1	Graduate	Islam	1	6	1	3	1	4	4	1	6	1	1	6	4	1	4	4	2	2	1	3	3	2	1	3	1	2	3	4	3	4	3	4	2	5	3	2	4	1	1	4	1	1	5	4
A 114162014 09	1212	32	1	Graduate	Islam	1	7	1	5	1	4	7	5	7	5	4	7	4	6	6	6	5	2	0	2	4	3	4	1	2	1	2	6	5	4	2	6	3	6	4	1	4	2	4	5	4	5	6	4
A 114162014 10	1204	30	2	Graduate	Islam	1	6	1	5	2	5	7	4	7	4	4	7	4	5	4	6	3	2	3	2	1	2	3	2	2	3	2	2	4	4	3	5	3	4	5	3	4	4	2	2	5	4	6	4
A 114162014 11	1216	27	2	Graduate	Islam	1	6	1	3	3	7	7	6	6	6	6	7	7	4	7	4	7	4	3	4	1	0	1	4	0	4	0	2	1	4	6	2	4	4	4	6	6	4	6	2	6	3	2	6
A 114162014 12	1212	22	1	Undergrad Student	Islam	1	6	1	4	1	5	7	4	7	4	1	7	7	1	2	4	5	3	2	4	3	2	2	4	1	3	3	4	3	5	5	3	3	6	2	4	5	3	4	2	5	3	5	6
A 114162015 01	1207	29	1	Post-grad	Islam	1	5	3	6	6	6	7	6	6	5	6	7	7	4	7	5	4	0	1	2	2	2	3	2	1	2	1	3	4	2	1	5	3	5	4	2	4	5	4	5	2	3	2	4
A 114162015 02	1216	23	1	Undergrad Student	Islam	1	5	5	6	4	6	7	4	3	6	4	7	5	6	7	4	3	1	2	3	0	1	2	4	2	3	1	2	3	2	1	6	4	5	3	1	3	5	2	1	3	2	5	3
A 114162015 03	1204	24	1	higher secondary	Islam	1	3	1	3	1	4	4	1	2	1	2	4	3	4	2	7	5	1	0	2	4	3	1	2	1	0	2	3	4	1	2	5	4	6	2	1	4	3	5	2	3	4	5	3
A 114162015 04		25	1	Post-grad	Islam	1	7	6	6	4	4	7	5	7	6	6	7	7	4	7	7	2	1	0	2	4	3	1	2	0	3	4	2	4	2	1	4	5	6	2	1	4	3	5	3	4	6	2	4
A 114162015 05	1216	21	1	higher secondary	Islam	1	6	5	6	4	6	7	6	6	6	5	7	2	6	7	4	4	0	1	3	2	4	1	2	0	3	4	2	1	3	5	4	6	5	1	2	5	6	5	3	4	2	1	6
A 114162015 06		22	2	higher secondary	Islam	1	5	2	2	3	5	4	2	3	2	4	7	3	5	4	4	3	0	2	3	4	0	1	2	3	2	1	1	3	5	1	4	6	3	1	4	6	2	5	3	4	5	2	3
A 114162015 07		25	2	Undergrad Student	Islam	1	6	1	2	3	5	3	3	4	3	3	6	4	4	5	3	4	1	3	2	0	1	2	2	3	1	1	2	1	3	1	6	4	5	2	1	3	2	5	6	3	4	4	6
A 114162015 08		24	2	Undergrad Student	Islam	1	5	1	2	1	5	4	5	5	3	4	5	3	4	6	4	5	2	3	3	2	1	2	1	3	1	3	4	3	5	5	4	3	5	1	1	4	3	5	3	5	6	2	4
A 114162015 09		23	2	Undergrad Student	Islam	1	6	1	1	2	5	4	2	1	2	5	7	5	4	6	5	4	1	0	2	3	1	2	3	4	0	1	2	4	1	1	6	5	1	2	3	3	2	5	3	3	4	5	2
A 114162015 10		23	2	Undergrad Student	Islam	1	7	6	6	4	7	4	6	6	5	5	7	6	5	6	6	5	0	2	3	0	4	1	3	2	4	1	2	3	2	1	6	5	3	5	1	6	3	4	2	5	3	2	4
A 114162015 11		23	2	Undergrad Student	Islam	1	5	4	4	2	5	4	5	5	6	4	6	4	5	5	7	5	0	1	3	2	4	1	3	1	2	1	4	1	3	1	6	3	1	5	1	2	2	5	2	6	2	4	4
A 114162015 12		23	2	Undergrad Student	Islam	1	7	5	6	5	7	7	7	7	6	6	7	4	7	5	7	2	0	1	2	4	2	3	4	2	3	1	2	4	4	1	2	4	2	4	3	4	1	6	3	6	3	6	1
A114163002 01	1362	51	2	Graduate	Islam	1	7	3	6	2	6	6	6	6	5	6	7	5	7	6	4	5	2	3	2	1	2	3	2	0	3	2	3	3	4	4	2	2	2	6	5	5	3	3	4	4	3	3	3
A114163002 02	1362	28	1	Post-grad	Islam	1	6	4	6	2	6	6	5	5	5	5	6	5	6	5	6	5	2	1	3	2	1	2	2	1	3	2	4	3	3	2	4	5	5	4	4	5	5	4	3	3	5	5	5
A114163002 03	1362	48	1	Post-grad	Islam	1	6	6	6	4	6	4	4	5	5	5	7	7	7	6	4	4	2	1	3	2	2	1	2	2	3	2	5	5	3	2	2	4	4	4	6	4	4	2	3	3	2	2	2
A114163002 04	1362	21	2	higher secondary	Islam	1	5	2	2	2	5	3	4	4	4	3	6	6	5	5	3	3	4	2	1	3	2	2	4	3	2	3	3	4	4	5	5	4	4	4	3	2	1	3	3	3	4	4	4
A114163002 05	1362	18	1	higher secondary	Islam	1	5	3	3	2	5	2	3	3	3	2	6	5	3	3	4	4	2	3	4	3	2	3	3	2	3	3	3	3	5	5	5	4	3	2	4	5	3	3	4	2	4	3	4
A114163002 06	1422	55	1	Post-grad	Islam	1	7	4	6	4	6	5	5	5	5	6	7	6	6	6	5	3	1	2	2	3	3	2	2	3	2	2	3	5	3	4	4	4	5	5	3	2	1	4	4	4	6	6	6
A114163002 07	1422	43	2	Graduate	Islam	1	7	5	6	4	7	6	6	6	4	6	7	4	7	6	6	5	2	4	2	4	4	2	2	2	1	1	2	4	5	4	4	5	5	5	3	3	4	2	4	2	2	5	5
A114163002 08	1422	24	1	higher secondary	Islam	1	5	5	5	2	6	4	4	4	3	5	7	6	5	5	4	4	1	4	3	2	2	2	3	4	4	4	3	4	4	5	4	4	3	2	2	4	5	3	4	2	4	4	4
A114163002 09	1362	44	2	Graduate	Islam	1	7	5	6	4	7	6	6	6	7	6	7	5	6	6	7	6	3	3	1	1	2	3	2	3	3	3	5	4	5	5	3	4	4	4	5	4	3	5	4	5	4	3	2
A114163002 10	1207	31	2	Post-grad	Islam	1	6	5	6	2	5	6	6	5	6	5	7	6	5	6	2	2	2	2	1	1	1	2	2	3	4	4	4	3	3	2	5	2	4	3	5	3	1	4	3	3	3	4	4
A114163002 11	1207	33	1	Post-grad	Islam	1	6	4	6	3	5	2	4	5	5	3	7	5	3	4	5	5	3	3	2	2	4	3	2	2	2	2	3	4	3	2	4	3	5	3	5	3	1	4	4	3	4	4	4
A114163002 12	1207	21	1	higher secondary	Islam	1	5	3	4	1	4	5	6	5	5	3	7	4	3	4	3	4	2	1	4	4	4	3	3	0	1	1	4	2	5	4	3	5	3	3	5	5	5	5	2	1	2	2	3
A11416301	1206	52	2	Post-grad	Islam	1	3	2	2	1	3	5	1	1	2	3	4	4	5	3	3	4	4	3	3	2	1	2	1	1	2	3	4	3	1	3	5	2	5	6	1	2	3	2	4	2	3	3	2
A11416302	1207	72	1	Post-grad	Islam	1	7	5	6	1	7	7	7	7	4	6	7	6	6	6	6	4	2	3	1	2	1	2	2	3	1	1	3	4	2	4	3	4	5	4	4	5	4	4	3	4	2	5	3
A11416303	1219	35	2	Graduate	Islam	1	6	1	5	1	6	6	5	6	4	4	6	7	4	6	7	4	4	4	4	1	0	3	1	1	4	4	2	4	4	5	5	6	6	5	6	6	2	6	3	4	3	2	2
A11416304	1213	45	1	Post-grad	Islam	1	7	2	6	6	6	7	4	7	4	4	7	7	7	7	7	6	2	1	3	3	2	2	2	4	2	4	5	1	1	6	5	6	6	6	6	1	6	6	6	6	6	1	6
A11416305	1222	22	1	higher secondary	Islam	1	6	1	6	2	6	4	6	7	3	5	7	5	4	6	5	5	1	3	1	3	2	1	3	2	3	2	3	5	4	2	4	3	6	4	2	4	3	4	3	5	4	5	3
A11416306	1206	18	2	higher secondary	Islam	1	4	1	1	1	5	7	7	7	4	6	7	5	7	7	3	5	2	3	3	2	2	3	3	1	3	3	4	3	5	5	4	2	6	3	3	4	6	6	1	6	6	1	4
A11416307	1206	25	1	higher secondary	Islam	1	7	2	3	3	6	1	7	7	5	4	7	3	1	7	7	7	2	4	2	3	2	2	3	2	2	2	5	3	2	6	5	1	6	5	1	3	1	3	6	3	2	5	3
A11416308	1209	35	2	Graduate	Islam	1	7	3	1	6	7	4	5	6	5	6	7	7	6	6	1	1	4	2	2	3	2	4	3	0	3	4	4	6	5	4	6	3	6	4	3	4	3	3	4	2	5	5	3
A11416309	1207	22	2	higher secondary	Islam	1	7	1	5	1	6	7	6	6	6	4	7	1	4	5	4	4	4	1	4	0	1	4	2	1	4	4	4	4	6	3	5	3	6	1	4	5	2	4	3	1	3	1	1
A11416310	1207	22	2	higher secondary	Hinduism	1	6	5	6	3	5	3	5	6	4	6	7	7	7	7	5	2	3	2	3	4	4	4	3	4	3	3	4	3	4	5	5	5	6	5	4	5	4	4	4	6	4	5	4
A11416311	1207	28	2	higher secondary	Islam	1	7	4	6	1	7	7	7	7	4	4	7	7	7	7	7	7	0	2	3	3	2	3	3	2	3	2	4	1	5	4	5	3	3	4	5	3	4	5	3	3	5	3	5
A11416312	2006	22	1	higher secondary	Islam	1	3	1	1	2	4	2	3	3	1	4	4	4	3	3	5	5	1	3	1	3	2	1	3	2	3	2	3	5	4	2	4	3	6	4	2	4	3	4	3	5	4	5	3
A11417200701	1230	21	1	higher secondary	Islam	1	7	1	4	2	4	7	4	7	7	4	7	1	4	7	4	4	4	4	4	1	2	4	2	0	4	4	5	4	6	5	5	6	6	6	6	5	4	3	5	5	5	6	6
A11417200702	1230	21	1	higher secondary	Hinduism	1	6	1	6	1	6	2	1	4	5	6	5	5	7	6	7	7	1	2	3	3	2	1	4	2	3	3	4	5	1	4	4	2	5	6	4	4	3	3	5	4	5	5	1
A11417200703	1208	21	1	higher secondary	Islam	1	7	4	1	1	7	4	4	6	7	7	7	4	4	7	4	6	4	4	4	4	0	0	3	2	4	0	5	2	2	1	5	1	6	6	1	6	1	6	2	5	5	6	1
A11417200704	1209	23	1	higher secondary	Islam	1	7	1	4	1	7	4	5	4	6	7	7	5	6	7	4	5	1	2	3	3	2	1	4	2	3	3	4	5	1	4	4	2	5	6	4	4	3	3	4	4	5	5	1
A11417200705	1207	26	1	Post-grad	Islam	1	7	2	6	6	7	7	7	7	7	7	7	6	7	7	7	7	1	3	3	3	1	1	2	2	2	1	2	5	5	6	5	6	6	3	4	2	3	4	3	3	4	5	6
A11417200706	1207	22	1	higher secondary	Islam	1	7	1	4	3	7	7	4	4	7	7	7	7	4	7	4	4	1	2	0	4	2	3	2	1	2	4	2	4	4	4	2	3	4	3	3	4	3	4	3	3	4	5	4
A11417200707	1205	23	1	higher secondary	Islam	1	7	1	4	1	7	7	7	7	7	7	7	7	7	7	4	4	2	3	2	3	0	2	2	1	2	0	5	5	5	5	1	2	1	5	1	3	2	5	3	2	4	6	5
A11417200708	1207	21	1	higher secondary	Islam	1	7	4	2	2	7	4	7	7	7	7	7	7	7	4	4	4	1	1	2	2	2	0	1	3	2	1	4	2	2	3	2	2	5	5	5	5	5	2	5	6	1	6	2
A11417200709	1205	21	1	higher secondary	Islam	1	7	1	6	3	7	7	7	7	6	6	7	7	6	4	5	4	3	2	3	4	3	2	4	3	4	3	6	6	5	5	1	2	2	5	1	3	1	6	4	2	6	5	6
A11417200710	1205	24	1	higher secondary	Islam	1	7	1	3	1	7	4	7	7	7	7	7	7	7	7	6	4	2	3	3	3	1	2	4	3	2	1	5	4	6	6	5	4	5	6	3	4	6	5	6	4	5	5	4
A11417200711	1209	23	1	higher secondary	Islam	1	7	1	6	2	7	5	5	7	7	7	7	6	5	7	6	6	2	0	2	1	2	3	4	2	1	3	3	4	4	5	5	2	6	6	5	3	5	4	4	2	5	4	5
A11417200712	1205	20	2	higher secondary	Islam	1	7	1	4	1	4	4	7	7	4	7	7	1	7	7	4	4	3	4	4	2	1	2	3	3	2	4	2	4	4	4	2	2	5	4	3	4	3	4	3	3	4	4	4
A 114 173 006 01	1205	28	1	Graduate	Islam	1	7	5	1	1	4	7	4	7	7	7	7	7	4	7	4	5	4	4	2	4	3	3	4	2	3	3	5	3	4	6	5	1	5	6	5	6	4	4	6	3	5	5	3
A 114 173 006 02	1206	22	1	Undergrad Student	Islam	1	6	1	1	3	5	4	3	5	5	6	7	7	7	7	7	7	3	2	3	3	2	2	3	2	4	3	6	1	5	5	6	3	6	5	6	6	4	3	6	2	4	6	2
A 114 173 006 03	1206	22	1	Undergrad Student	Islam	1	7	1	6	1	7	7	7	7	7	6	7	7	7	7	7	7	1	2	4	4	3	2	3	1	0	0	6	2	3	4	3	2	5	3	3	4	4	2	3	2	3	3	6
A 114 173 006 04	1205	21	1	Undergrad Student	Islam	1	7	3	6	4	7	7	7	7	7	7	7	7	7	7	6	6	3	3	2	4	2	3	4	2	3	4	4	3	4	6	5	2	5	5	5	6	4	4	6	3	4	5	3
A 114 173 006 05	1205	21	1	Undergrad Student	Islam	1	1	4	6	3	4	6	6	4	1	2	6	3	7	1	3	6	2	3	1	3	1	3	4	4	2	1	2	3	5	2	4	5	4	4	4	3	5	3	4	4	5	3	5
A 114 173 006 06	1205	20	1	Undergrad Student	Islam	1	6	1	1	1	5	1	4	1	5	3	7	5	7	7	7	7	2	3	1	3	2	2	1	3	1	3	4	4	6	5	4	5	4	5	3	4	5	3	5	2	4	3	5
A 114 173 006 07	1205	20	1	Undergrad Student	Islam	1	7	3	5	2	7	7	4	4	4	4	7	7	7	7	7	7	3	3	2	3	1	3	2	3	4	2	4	3	5	3	5	5	6	4	5	5	4	6	4	3	4	4	5
A 114 173 006 08	1206	22	1	Undergrad Student	Islam	1	7	4	3	3	7	7	4	7	4	7	7	1	4	4	1	4	3	2	3	3	2	2	3	2	4	3	6	1	5	5	6	3	6	5	6	6	4	3	6	2	4	6	2
A 114 173 006 09	1205	21	1	Undergrad Student	Islam	1	7	2	6	2	4	7	4	7	4	7	7	4	7	7	7	1	4	4	2	4	3	3	4	2	3	3	5	3	4	6	5	1	5	6	5	6	4	4	6	3	5	5	3
A 114 173 006 10	1207	29	1	Post-grad	Islam	1	6	2	5	4	7	1	5	7	6	6	7	6	7	7	6	6	1	2	1	4	2	2	2	3	2	1	4	5	6	6	4	4	4	5	2	4	1	4	5	4	4	6	4
A 114 173 006 11	1205	21	1	Undergrad Student	Islam	1	7	2	6	6	6	1	5	7	6	5	7	7	7	7	4	6	2	2	3	2	1	3	2	2	4	2	4	4	3	4	4	5	4	3	5	2	4	3	5	2	4	6	6
A 114 173 006 12	1206	31	1	Post-grad	Islam	1	5	4	2	6	7	1	5	7	1	7	7	7	3	4	5	3	2	1	2	3	2	2	3	2	3	2	4	3	4	3	4	5	6	5	4	3	2	1	3	4	5	6	1
114173007-01	1215	23	2	higher secondary	Christianity	1	3	2	6	2	3	4	1	1	6	1	4	7	7	4	4	7	1	1	2	3	3	1	2	2	2	3	3	5	5	4	6	4	6	5	5	5	5	5	5	4	4	6	5
114173007-02	1216	23	2	Undergrad Student	Islam	1	7	4	6	2	6	4	7	2	6	6	6	7	7	6	4	6	0	2	3	3	2	1	4	3	2	3	3	5	5	4	6	3	4	4	4	4	5	5	6	4	5	5	4
114173007-03	1215	29	2	Graduate	Hinduism	1	7	5	6	2	5	7	1	1	6	1	4	7	7	5	7	7	2	0	2	2	3	1	2	3	2	3	3	4	5	4	6	5	4	5	4	5	4	5	5	5	5	6	4
114173007-04	1230	23	2	higher secondary	Islam	1	6	2	6	2	6	5	6	1	5	6	7	6	6	4	7	6	2	1	2	2	3	1	2	2	3	3	2	5	4	4	5	5	4	5	4	4	5	5	5	4	5	5	4
114173007-05	1209	34	2	Post-grad	Islam	1	7	6	6	2	4	7	6	4	5	7	6	5	2	7	7	7	1	2	3	2	2	1	2	3	2	2	2	5	5	5	5	4	4	5	4	4	4	5	5	5	4	6	6
114173007-06	1216	22	2	higher secondary	Hinduism	1	7	2	6	2	6	7	3	7	6	1	4	7	7	4	6	7	1	1	2	2	3	1	2	3	2	2	5	4	5	5	5	5	6	5	3	5	3	5	5	5	6	6	5
114173007-07	1209	22	2	higher secondary	Islam	1	5	2	3	2	6	7	6	7	5	6	7	5	5	4	6	5	2	2	2	3	2	0	2	1	1	2	4	5	6	4	6	4	4	6	2	4	3	6	5	4	6	5	5
114173007-08	1217	23	2	higher secondary	Islam	1	7	4	6	2	5	5	7	3	6	7	5	7	6	7	7	5	3	2	2	3	3	0	2	3	2	3	5	5	6	5	5	6	5	6	3	4	1	4	5	4	5	4	5
114173007-09	1215	31	1	Post-grad	Hinduism	1	7	2	6	2	6	7	7	2	6	7	7	7	5	4	7	7	3	3	4	4	3	1	3	3	3	1	6	5	5	4	5	6	5	6	5	5	4	4	5	4	4	5	1
114173007-10	1209	55	2	Graduate	Islam	1	7	1	6	1	6	4	4	4	4	7	7	7	7	7	7	4	4	0	0	2	0	3	2	3	3	2	4	4	5	4	4	1	4	6	1	5	2	4	6	4	6	4	4
114173007-11	1219	24	1	Undergrad Student	Christianity	1	1	1	4	1	1	1	1	1	1	1	2	7	7	7	4	4	2	3	4	4	2	2	2	2	3	2	6	3	4	4	5	4	5	5	3	4	4	5	4	5	5	4	4
114173007-12	1216	24	1	Undergrad Student	Christianity	1	3	1	4	4	4	6	1	1	1	3	3	4	6	4	4	4	3	2	4	4	2	2	2	4	2	3	6	4	5	5	4	4	5	4	3	5	5	4	5	5	5	4	5
A-114173008-01	1207	32	1	Post-grad	Islam	1	7	5	6	3	6	7	5	7	6	7	7	5	6	7	6	4	2	3	4	3	3	2	3	2	4	3	4	5	4	3	4	5	4	5	4	4	3	5	5	4	4	5	4
A-114173008-02	1207	25	2	Undergrad Student	Islam	1	7	5	6	2	7	4	6	7	7	6	7	4	7	7	6	4	2	3	3	4	2	3	3	2	3	4	4	4	5	3	5	4	4	5	5	4	3	5	4	5	5	4	5
A-114173008-03	1207	57	1	Graduate	Islam	1	7	6	6	5	7	7	7	7	7	6	7	5	7	7	6	4	2	3	2	4	3	3	4	2	3	4	4	5	4	3	5	4	4	5	5	4	3	5	4	4	5	4	5
A-114173008-04	1207	47	2	Graduate	Islam	1	7	6	6	5	7	7	7	7	7	7	7	4	7	7	6	5	3	2	2	2	3	2	3	2	4	4	6	5	5	4	5	4	5	5	5	4	4	3	4	4	4	4	5
A-114173008-05	1207	18	2	higher secondary	Islam	1	7	4	6	4	6	6	7	7	6	6	7	5	7	7	5	3	3	3	2	3	2	3	4	2	3	2	6	4	5	4	5	5	5	6	4	4	4	5	6	3	4	5	4
A-114173008-06	1207	22	1	Undergrad Student	Islam	1	7	4	5	3	6	4	6	7	6	6	7	5	6	7	6	4	3	2	4	3	2	3	3	4	3	2	4	5	4	3	5	4	4	5	5	4	5	3	4	5	3	4	5
A-114173008-07	1207	22	1	Undergrad Student	Islam	1	7	2	4	2	7	5	7	7	5	6	7	4	6	7	6	3	2	3	2	4	2	4	2	3	3	3	5	5	5	4	5	3	5	4	5	3	5	4	4	5	5	3	5
A-114173008-08	1207	27	1	Graduate	Islam	1	7	4	6	4	6	5	7	7	6	6	7	6	7	7	5	4	2	3	2	2	4	3	4	2	3	4	5	4	4	5	3	4	4	5	3	4	3	5	5	5	4	3	5
A-114173008-09	1207	27	2	Post-grad	Hinduism	1	5	1	1	1	4	3	4	5	4	5	5	4	6	5	4	4	2	3	2	3	3	4	2	3	4	2	4	5	6	3	4	5	5	4	4	5	3	4	5	4	4	5	5
A-114173008-10	1207	22	1	higher secondary	Islam	1	6	2	2	1	5	4	5	7	5	5	7	5	7	7	5	4	2	3	3	2	2	3	2	4	2	3	5	4	4	3	5	5	4	4	4	3	5	5	3	4	5	4	3
A-114173008-11	1207	22	1	Undergrad Student	Islam	1	6	4	5	4	6	6	6	7	5	5	7	5	7	7	5	4	2	3	2	3	4	2	3	2	4	2	5	4	4	3	5	4	4	5	4	5	3	4	5	5	4	6	4
A-114173008-12	1207	22	1	Undergrad Student	Islam	1	6	4	4	3	5	4	5	7	5	4	7	5	6	7	5	5	2	3	2	3	4	3	3	2	4	3	5	4	4	3	4	4	5	4	6	4	3	4	5	5	4	4	3
A-114173011-1	1205	27	1	Graduate	Hinduism	1	6	3	3	3	4	7	1	7	4	4	4	5	2	1	5	1	2	2	3	4	0	1	2	0	3	0	5	5	2	5	1	1	5	6	4	1	1	1	6	4	2	6	1
A-114173011-2	1207	20	1	higher secondary	Hinduism	1	6	1	1	1	5	6	1	4	4	4	4	3	1	3	4	1	0	0	2	4	4	1	4	2	0	2	4	4	3	1	6	1	5	5	3	5	6	1	3	3	6	3	1
A-114173011-3	1206	28	1	Graduate	Hinduism	1	4	1	1	1	4	7	1	7	4	4	4	4	1	1	4	1	0	2	2	4	0	2	3	2	0	2	4	4	3	4	5	5	5	3	3	5	5	4	4	5	3	5	4
A-114173011-4	1207	28	1	Graduate	Islam	1	6	4	4	4	6	5	1	4	4	4	4	3	4	1	3	1	0	2	2	3	4	2	2	2	3	0	3	4	4	6	4	1	6	6	3	5	2	3	1	3	5	5	4
A-114173011-5	1205	30	1	Graduate	Hinduism	1	7	3	3	3	7	4	1	4	1	4	5	4	3	4	1	1	0	4	2	4	3	2	3	0	0	2	5	4	4	1	6	1	6	6	3	5	2	3	4	2	5	6	5
A-114173011-6	1206	23	1	higher secondary	Hinduism	1	6	2	2	2	4	3	1	4	4	4	3	4	1	4	1	1	2	4	2	3	4	1	1	2	3	3	3	3	4	6	4	3	5	2	4	6	6	1	1	3	6	3	1
A-114173011-7	1205	20	1	higher secondary	Hinduism	1	6	1	1	1	5	5	1	4	4	4	4	3	1	2	4	2	0	4	2	3	3	1	4	0	0	0	6	4	3	1	6	1	6	6	5	2	2	4	1	2	5	6	1
A-114173011-8	1205	18	1	higher secondary	Hinduism	1	4	1	1	1	4	7	1	4	1	1	7	7	4	4	4	1	0	0	2	4	3	1	4	0	0	0	6	4	4	1	6	1	6	6	3	5	2	2	4	2	5	6	1
A-114173011-9	1207	20	1	higher secondary	Islam	1	6	3	3	3	7	4	5	4	1	4	4	3	4	1	4	4	1	3	3	3	1	2	3	2	0	2	3	3	5	5	4	4	3	5	4	4	3	5	4	4	3	5	4
A-114173011-10	1206	19	1	higher secondary	Hinduism	1	6	1	1	1	6	4	4	1	4	4	4	3	2	4	1	4	1	2	3	3	0	2	2	2	2	2	4	3	5	3	4	5	4	5	3	4	4	5	4	4	3	4	5
A-114173011-11	1205	20	1	higher secondary	Islam	1	6	5	5	5	5	6	1	6	4	5	4	5	4	2	4	1	0	2	2	4	0	2	3	2	0	2	5	5	4	3	3	4	5	3	5	5	4	3	4	4	3	3	5
A-114173011-12	1207	21	1	higher secondary	Islam	1	7	6	6	6	6	5	1	7	4	4	4	4	4	1	4	1	1	2	2	3	1	2	3	2	0	2	5	5	4	4	3	5	4	3	5	5	4	4	3	3	4	4	5
A11418101101	1100	50	1	Graduate	Islam	1	7	3	5	1	6	7	6	6	5	5	7	4	7	7	3	3	2	2	2	2	2	2	2	3	1	0	4	1	1	2	4	3	4	3	2	4	1	3	4	2	4	4	2
A11418101102	1203	23	1	Undergrad Student	Islam	1	7	4	6	1	7	7	4	5	5	6	7	4	7	4	4	3	2	2	2	3	2	2	3	3	1	1	4	4	3	3	4	1	5	5	2	2	3	3	4	3	4	5	1
A11418101103	1100	40	2	Graduate	Islam	1	7	4	6	1	5	5	6	6	4	5	7	4	7	6	6	4	3	2	2	1	1	1	1	2	3	2	2	4	4	3	2	3	4	4	4	5	5	2	5	5	5	4	4
A11418101104	1000	21	2	higher secondary	Islam	1	6	2	6	1	4	4	7	7	7	4	7	7	7	7	7	4	3	2	4	3	4	4	3	4	4	4	6	5	5	1	4	3	6	4	3	4	1	6	6	4	4	6	4
A11418101105	1100	25	2	Undergrad Student	Islam	1	6	3	6	1	4	6	4	6	6	5	7	5	7	7	6	4	2	2	3	3	3	1	3	2	2	2	3	4	4	4	5	4	4	4	3	4	4	3	5	4	5	5	4
A11418101106	1204	24	1	Undergrad Student	Islam	1	6	4	6	4	6	2	5	7	5	6	7	7	6	6	6	7	1	3	4	4	1	3	2	1	1	3	5	3	6	2	4	2	6	6	2	4	3	3	5	4	6	5	3
A11418101107	1100	18	2	higher secondary	Islam	1	6	4	6	1	5	5	5	5	5	5	7	3	6	7	6	6	2	2	2	3	3	2	3	4	2	1	6	3	5	2	6	1	5	3	3	3	5	4	6	3	5	5	3
A11418101108	1217	20	2	higher secondary	Islam	1	7	1	4	1	7	4	4	7	5	5	7	7	7	7	5	7	4	4	4	1	4	4	1	2	3	4	2	3	1	3	1	5	6	6	4	6	6	6	1	6	3	1	1
A11418101109	1100	23	1	Undergrad Student	Hinduism	1	4	5	5	2	4	4	2	2	1	4	4	4	3	3	3	3	2	2	2	3	3	2	3	4	2	1	6	3	5	2	6	1	5	3	3	3	5	4	6	3	5	5	3
A11418101110	1211	24	2	Undergrad Student	Islam	1	7	2	6	2	7	7	4	7	4	4	7	1	7	7	4	1	2	2	4	4	2	2	2	2	2	4	6	5	1	1	6	1	6	6	1	4	4	1	1	1	6	6	1
A11418101111	1100	23	1	higher secondary	Islam	1	7	1	4	1	5	7	4	6	1	4	7	6	7	7	7	4	1	0	1	4	4	1	3	2	1	0	4	4	4	1	3	1	5	3	2	4	1	1	3	1	6	6	5
A11418101112	1203	18	2	higher secondary	Islam	1	7	6	6	2	6	1	5	5	5	5	7	5	7	6	5	5	1	2	2	3	2	2	3	3	1	1	4	4	3	3	4	1	5	5	2	2	3	3	4	3	4	5	2
11418200201	1207	28	1	Graduate	Islam	1	7	1	3	4	4	2	6	7	4	6	7	6	5	6	4	4	0	2	4	2	4	2	4	3	4	0	4	5	3	5	4	1	2	4	1	4	2	1	4	4	5	2	3
11418200202	1207	46	2	Graduate	Islam	1	7	2	6	4	7	4	4	7	4	4	4	1	4	4	4	4	4	2	4	3	2	2	1	2	4	3	4	5	3	5	3	5	5	5	4	3	5	3	5	4	6	4	5
11418200203	1207	23	2	Undergrad Student	Islam	1	7	2	6	3	7	7	7	7	7	4	7	7	7	7	4	3	4	3	3	1	2	3	2	2	4	3	5	3	2	3	4	4	5	3	3	5	4	4	4	3	3	3	4
11418200204	1207	28	2	Post-grad	Islam	1	7	6	6	2	7	7	7	7	6	4	7	4	7	7	7	7	2	4	1	1	3	0	2	0	2	4	2	1	6	5	5	4	2	4	3	1	5	2	3	4	3	3	6
11418200205	1207	23	2	Undergrad Student	Islam	1	5	1	5	1	5	6	5	5	3	4	7	5	7	7	6	4	2	1	3	4	1	1	4	2	0	3	3	4	1	2	5	3	6	2	4	5	3	1	4	2	6	3	6
11418200206	1207	27	2	Graduate	Islam	1	7	1	6	3	4	7	4	7	4	7	7	4	4	4	6	6	3	4	2	1	3	0	2	4	1	3	5	1	3	5	4	2	6	6	4	2	5	3	4	2	5	6	2
11418200207	1207	25	2	higher secondary	Islam	1	7	2	6	1	4	7	4	7	1	4	7	4	4	7	7	6	4	2	4	3	2	2	1	2	4	3	5	4	5	1	6	4	6	6	1	6	2	6	2	2	4	5	3
11418200208	1207	22	2	Undergrad Student	Islam	1	6	1	6	1	4	7	5	6	6	4	7	4	4	6	5	5	2	1	2	3	1	1	3	2	1	2	4	5	3	5	4	5	4	3	5	3	5	4	6	4	4	5	6
11418200209	1206	32	2	Graduate	Islam	1	6	3	6	1	5	7	5	6	4	5	7	7	4	6	6	6	4	2	3	2	4	2	3	4	2	4	6	4	5	6	6	5	4	5	4	5	3	5	4	4	3	5	5
11418200210	1206	35	1	Graduate	Islam	1	7	4	6	1	7	7	7	7	6	6	7	6	6	6	4	5	3	3	4	1	4	2	2	3	4	0	5	6	5	1	6	2	4	6	1	4	3	1	6	6	5	5	6
11418200211	1207	25	2	Undergrad Student	Islam	1	7	2	6	1	3	4	6	6	1	7	7	4	4	5	7	4	2	3	4	2	4	1	2	3	4	1	4	5	6	6	5	1	6	1	2	1	4	2	5	5	2	5	2
11418200212	1207	28	1	Graduate	Islam	1	3	1	2	6	4	2	6	2	4	4	2	4	6	4	2	5	3	4	2	1	0	2	4	1	1	3	5	1	3	5	4	2	6	6	4	2	5	3	4	2	5	6	2
A111163116 01	1230	22	1	higher secondary	Islam	1	7	1	3	3	5	6	6	5	7	6	5	4	4	5	7	6	2	3	4	2	1	2	2	1	4	2	5	4	5	5	6	4	6	1	2	3	1	4	6	4	5	5	4
A111163116 02	1230	23	1	higher secondary	Islam	1	7	2	1	1	7	7	7	7	5	4	7	5	7	4	4	2	4	3	2	2	1	2	2	1	3	1	4	4	5	4	5	5	6	6	2	4	1	3	5	5	3	6	4
A111163116 03	1211	22	2	higher secondary	Islam	1	7	2	2	2	6	7	5	7	6	6	7	5	5	7	6	3	2	2	2	3	3	2	3	2	2	2	5	4	4	3	5	2	6	5	2	4	4	5	4	6	5	5	5
A111163116 04	1230	26	1	higher secondary	Islam	1	7	1	2	2	5	6	5	7	4	7	5	6	4	2	4	7	4	4	3	0	1	4	0	2	4	4	2	6	4	6	4	6	6	4	6	6	5	4	5	5	5	4	5
A111163116 05	1230	28	2	Graduate	Islam	1	7	1	2	1	7	4	4	7	4	4	7	4	7	7	7	7	4	4	2	4	0	3	3	0	3	4	6	5	6	2	6	5	6	5	4	6	4	2	5	6	5	6	5
A111163116 06	1230	25	1	Undergrad Student	Islam	1	7	1	1	1	7	7	5	7	5	4	6	5	5	5	7	7	2	1	0	1	3	2	0	0	4	2	2	1	1	5	1	2	6	1	5	6	1	4	1	5	4	6	1
A111163116 07	1230	22	2	higher secondary	Islam	1	7	1	3	1	6	6	4	6	5	5	7	6	5	3	6	6	3	1	2	4	2	0	4	2	3	2	4	4	3	1	4	1	6	4	1	3	3	2	1	4	4	6	5
A111163116 08	1230	21	1	higher secondary	Islam	1	7	1	1	1	5	4	1	1	4	1	4	4	1	1	1	1	0	0	2	4	4	2	4	2	2	0	6	6	1	4	6	1	6	6	1	4	1	4	6	6	5	6	1
A111163116 09	1218	22	1	higher secondary	Islam	1	3	1	4	4	4	4	1	4	4	1	7	1	4	7	7	1	4	3	2	2	1	2	2	1	3	1	4	4	5	4	5	5	6	6	2	4	1	3	5	5	3	6	4
A111163116 10	1400	31	1	Graduate	Islam	1	4	6	4	5	6	1	4	4	4	7	2	4	4	6	7	5	4	4	4	2	2	1	1	2	4	3	2	5	1	3	4	6	4	6	6	3	4	4	5	5	1	3	3
A111163116 11	1230	24	2	higher secondary	Islam	1	7	5	5	3	3	5	6	7	6	5	7	6	4	7	7	5	2	3	4	2	1	2	2	1	4	2	5	4	5	5	6	4	6	1	2	3	1	4	6	4	5	5	4
A111163116 12	1400	26	1	higher secondary	Islam	1	7	1	3	6	7	7	7	7	5	6	7	7	4	7	6	7	4	4	3	0	1	4	0	2	4	4	2	5	4	6	4	6	6	4	6	6	5	4	5	5	5	4	5
A1111420801	Adabor B, Dhaka	50	2	Graduate	Islam	1	5	3	6	1	4	6	4	7	1	2	7	6	4	4	6	4	3	3	3	3	2	2	2	3	3	2	5	5	5	4	4	3	5	3	4	4	4	4	5	5	3	4	4
A1111420802	Mohammadpur	25	2	Undergrad Student	Islam	1	5	1	1	2	4	4	3	3	2	3	5	5	7	7	6	4	3	3	2	2	1	2	2	3	2	3	5	5	5	5	4	5	6	6	5	4	4	4	5	5	4	5	4
A1111420803	Skhekhertek	24	2	Undergrad Student	Islam	1	3	1	3	1	2	1	4	7	1	4	7	7	7	4	7	4	3	2	2	2	1	1	2	3	2	3	5	4	5	4	5	4	6	5	5	5	4	4	5	5	4	4	4
A1111420804	Adabor, Dhaka	30	2	Post-grad	Islam	1	2	4	5	1	1	4	1	4	1	1	3	2	7	6	4	3	3	2	3	3	2	3	2	2	3	2	4	5	4	5	4	4	5	5	4	5	4	4	4	5	4	4	4
A1111420805	Mirpur, Dhaka	38	2	Graduate	Islam	1	7	4	6	2	6	6	6	5	2	4	7	4	5	7	6	4	3	2	2	3	2	3	2	3	2	2	5	4	4	5	4	4	4	5	4	4	4	5	5	4	4	4	5
A1111420806	Norail	41	2	Graduate	Islam	1	7	2	5	4	4	6	5	4	2	5	7	4	5	6	5	6	4	3	3	2	2	1	2	4	3	2	3	4	4	5	4	5	6	4	4	4	4	4	4	4	5	3	4
A1111420807	Science Labortary, Dhaka	25	1	Undergrad Student	Islam	1	5	1	6	5	5	5	4	5	1	4	7	6	4	7	6	4	3	3	3	2	3	2	3	3	3	2	3	4	4	3	4	3	4	5	3	5	3	4	4	4	3	5	3
A1111420808	Mirpur, Dhaka	24	2	Undergrad Student	Islam	1	6	1	2	2	5	7	4	4	3	5	7	7	6	7	6	5	3	3	2	2	2	3	2	2	3	2	3	4	5	5	5	5	5	4	4	4	3	4	4	3	4	5	4
A1111420809	Khulna	22	2	Undergrad Student	Islam	1	7	2	6	3	5	5	5	4	1	4	7	6	7	7	6	6	4	3	4	2	2	2	3	2	3	2	4	4	5	5	5	2	5	4	5	4	3	4	3	6	5	4	4
A11114208010	Kurigram	23	1	Undergrad Student	Islam	1	7	1	1	1	5	6	5	5	1	1	7	6	5	7	7	5	3	3	3	2	2	3	2	2	3	2	4	3	3	5	4	4	4	5	4	3	3	3	4	4	4	3	4
A11114208011	Kishorgonj	24	2	Undergrad Student	Islam	1	7	1	6	2	5	5	5	5	2	5	7	6	5	6	5	5	4	3	4	4	3	2	2	2	3	2	4	5	4	4	4	3	5	4	4	4	4	3	4	5	3	4	4
A11114208012	Rangpur	28	1	Graduate	Islam	1	7	6	6	4	5	4	6	4	1	5	7	6	5	7	6	5	3	2	2	2	3	1	2	3	2	2	3	4	5	3	4	3	4	4	5	5	5	5	4	3	3	4	4
A11115111801	1219	25	1	higher secondary	Islam	1	7	1	6	4	4	5	5	2	2	2	1	6	5	6	7	7	4	4	3	2	3	4	1	4	4	3	6	6	4	3	5	4	6	3	4	3	1	2	4	5	6	6	4
A11115111802	1219	23	1	higher secondary	Islam	1	7	3	5	3	5	6	5	2	1	2	6	7	4	7	7	7	1	4	3	1	1	3	2	3	0	0	1	1	2	6	6	5	6	6	1	5	1	3	5	6	6	4	3
A11115111803	1207	28	1	higher secondary	Islam	1	6	1	6	5	5	6	1	1	5	1	4	6	5	7	5	7	0	1	2	2	3	1	0	4	4	3	6	6	6	5	6	5	4	4	3	3	1	1	1	3	6	6	5
A11115111804	1232	24	1	higher secondary	Islam	1	7	6	6	6	6	7	7	7	7	6	7	1	7	7	7	7	4	4	4	3	2	4	1	0	1	0	6	6	1	1	1	2	6	3	4	6	1	3	1	6	6	6	3
A11115111805	1207	52	1	Graduate	Islam	1	7	6	6	5	4	7	7	1	2	1	2	5	7	7	7	7	4	2	2	3	2	1	2	3	2	3	2	3	5	6	4	5	5	4	6	5	5	6	4	6	4	6	6
A11115111806	1216	26	2	higher secondary	Islam	1	5	1	4	1	6	7	6	6	3	4	7	4	6	5	7	3	4	3	3	3	2	4	1	0	3	3	3	5	2	2	3	1	6	5	3	2	2	1	5	6	6	2	6
A11115111807	1217	25	1	higher secondary	Islam	1	6	4	6	1	4	7	5	1	2	1	1	5	6	7	7	7	4	4	4	2	2	2	3	0	3	3	6	4	5	4	6	3	6	4	4	3	4	5	4	5	3	5	4
A11115111808	1212	29	2	higher secondary	Islam	1	5	1	4	1	6	7	6	6	3	4	7	4	6	5	7	3	3	4	3	3	4	3	4	3	2	0	1	5	1	1	4	2	3	4	5	1	1	2	2	5	6	6	3
A11115111809	2446	25	1	higher secondary	Islam	1	1	5	6	5	3	3	3	1	2	2	3	3	5	4	7	6	1	2	3	1	2	1	2	2	3	2	6	6	5	6	6	4	6	6	1	1	1	1	6	6	6	6	1
A11115111810	1219	60	1	Graduate	Islam	1	7	4	6	4	5	6	6	2	1	1	2	2	6	7	7	7	2	3	1	3	1	2	2	4	2	4	6	6	6	6	5	1	6	4	6	6	1	1	5	3	6	6	5
A11115111811	3800	28	1	higher secondary	Islam	1	6	3	5	1	3	2	5	5	3	4	3	4	5	6	7	6	3	2	4	4	3	2	3	2	2	4	2	3	5	6	5	6	6	5	2	5	3	2	3	3	4	4	6
A1111511812	1216	28	1	higher secondary	Islam	1	6	4	5	2	3	1	6	5	3	5	2	5	5	6	6	7	4	1	4	3	3	4	2	3	4	4	6	5	5	3	5	3	3	5	3	4	3	2	1	3	6	6	5
A111163024001	1206	22	1	Undergrad Student	Islam	1	7	5	6	6	7	7	7	7	7	6	7	4	1	4	4	5	3	1	2	2	3	4	2	3	1	3	1	2	3	5	4	2	2	3	5	4	4	2	2	3	2	2	3
A111163024002	1206	23	2	Undergrad Student	Islam	1	4	4	5	5	5	2	4	3	1	5	5	5	2	4	1	5	4	3	3	3	1	1	2	4	3	4	6	4	4	3	3	4	4	4	3	3	5	4	4	4	4	4	4
A111163024003	1206	20	1	Undergrad Student	Islam	1	4	4	4	6	4	7	7	4	2	6	4	5	5	2	4	2	2	2	2	4	3	3	3	2	2	2	6	3	3	3	4	3	3	3	3	4	3	3	3	3	3	3	3
A111163024004	1206	20	1	Undergrad Student	Islam	1	6	5	6	4	6	7	4	7	3	3	6	1	4	4	4	1	2	3	3	2	2	2	2	2	3	2	6	4	4	4	3	4	4	4	4	3	3	4	4	4	4	4	4
A111163024005	1206	23	2	Undergrad Student	Islam	1	4	6	3	5	6	7	1	6	3	5	4	4	1	3	1	1	2	2	2	2	3	3	3	3	2	3	5	3	3	2	2	3	3	3	2	2	4	3	3	3	3	3	3
A111163024006	1206	22	1	Undergrad Student	Islam	1	4	3	5	4	4	5	6	4	5	4	4	2	3	2	4	4	4	1	1	3	2	2	2	1	1	1	5	2	2	4	4	2	2	2	4	4	2	2	2	2	2	2	2
A111163024007	1206	23	2	Undergrad Student	Islam	1	4	5	4	4	5	7	5	6	3	2	5	4	3	1	5	5	4	3	2	1	1	1	1	3	3	3	6	4	3	3	2	4	4	3	3	2	4	4	4	3	4	4	3
A111163024008	1206	22	2	Undergrad Student	Islam	1	1	5	6	6	1	1	1	1	7	1	6	2	4	2	4	1	0	1	3	3	3	3	2	2	1	2	5	2	4	5	4	2	2	4	5	4	3	2	2	4	2	2	4
A111163024009	1206	28	2	Graduate	Islam	1	4	4	6	6	5	7	2	7	7	7	3	3	4	2	5	4	2	3	2	2	1	1	3	4	3	4	4	4	3	4	3	4	4	3	4	3	5	4	4	3	4	4	3
A111163024010	1206	20	2	Undergrad Student	Islam	1	6	6	5	5	7	7	5	5	4	4	7	2	3	4	2	3	2	2	3	4	3	3	2	3	2	3	2	3	4	3	4	3	3	4	3	4	4	3	3	4	3	3	4
A111163024011	1206	28	1	Graduate	Islam	1	3	6	6	5	1	7	6	7	5	3	7	4	4	4	4	1	4	3	1	3	2	2	3	2	3	2	4	4	2	2	6	4	4	2	2	6	3	4	4	2	4	4	2
A111163024012	1206	23	2	Undergrad Student	Islam	1	3	6	4	6	1	3	6	2	2	3	7	1	4	4	4	4	2	4	4	2	3	3	1	1	4	2	3	3	2	5	3	5	3	2	5	3	4	5	3	5	4	5	3
A11117114401	1217	19	2	higher secondary	Islam	1	4	5	6	3	4	7	6	6	7	6	7	7	6	6	7	7	4	4	2	3	2	1	2	0	4	2	5	5	4	6	4	3	6	4	6	5	2	1	1	4	4	3	4
A11117114402	1207	48	1	Graduate	Hinduism	1	4	4	4	3	4	7	6	6	6	5	6	6	4	5	6	5	4	4	2	2	3	2	3	1	3	0	5	6	4	6	4	5	4	5	3	5	4	1	3	5	3	2	1
A11117114403	1207	27	1	Graduate	Hinduism	1	5	3	4	5	4	7	7	7	5	6	2	5	2	6	5	6	2	1	3	2	2	2	4	4	3	4	4	5	6	6	5	6	6	4	4	4	5	1	4	4	5	4	4
A11117114404	1216	21	1	higher secondary	Hinduism	1	7	4	4	4	6	2	5	5	4	4	5	4	4	4	6	7	3	3	3	4	4	2	3	2	3	2	4	6	5	4	5	6	5	5	4	4	1	4	5	4	5	5	5
A11117114405	1209	24	2	Undergrad Student	Islam	1	7	5	6	5	7	1	4	5	4	4	4	2	4	6	6	7	3	2	3	4	2	4	4	3	2	2	6	5	5	6	5	4	5	6	4	5	5	5	5	5	4	5	5
A11117114406	1207	33	1	Graduate	Hinduism	1	7	4	4	3	5	4	4	3	3	4	7	6	4	6	7	7	4	4	4	2	0	3	0	0	4	2	5	5	6	6	4	6	6	3	5	5	3	4	4	3	6	4	5
A11117114407	1207	30	1	Graduate	Hinduism	1	6	4	3	3	4	1	1	4	1	6	7	5	7	7	6	7	3	4	3	3	2	3	4	3	3	3	6	5	5	6	4	5	6	5	4	5	6	4	5	6	4	6	4
A11117114408	1209	24	2	higher secondary	Islam	1	7	3	5	1	4	4	4	7	4	6	6	4	2	4	7	4	2	4	4	3	2	3	4	2	2	3	4	6	6	4	5	6	6	4	5	5	6	4	5	4	5	5	5
A11117114409	1216	30	1	Graduate	Hinduism	1	6	2	4	4	4	4	4	7	4	6	7	4	2	3	6	4	2	3	3	2	4	4	3	4	4	2	6	6	4	5	5	4	6	5	3	4	5	3	3	3	6	6	3
A11117114410	1213	20	2	higher secondary	Islam	1	7	3	5	1	4	4	6	7	4	6	7	6	4	4	6	6	4	2	3	2	1	4	0	4	4	4	5	5	3	4	4	3	5	3	6	6	4	3	5	5	6	3	3
A11117114411	1207	18	2	higher secondary	Hinduism	1	7	3	3	2	4	7	7	7	6	7	5	6	2	6	5	6	4	2	3	2	2	1	4	0	4	3	4	1	6	4	2	6	5	1	4	6	4	4	4	2	5	4	6
A11117114412	1209	24	2	higher secondary	Hinduism	1	6	3	5	4	5	7	7	6	5	5	7	5	2	4	6	7	3	1	2	4	4	1	4	3	4	2	6	6	4	6	6	4	6	4	1	3	3	4	6	3	5	6	3
C11117122701	1340	23	1	Undergrad Student	Islam	1	7	1	6	1	4	4	5	6	2	4	7	1	1	7	2	1	4	2	4	4	1	1	2	0	4	4	5	4	6	1	4	6	6	6	3	6	1	6	4	6	6	6	1
C11117122702	1340	55	1	Graduate	Islam	1	7	1	4	2	5	1	7	7	5	4	7	4	7	7	7	7	3	1	3	4	1	1	2	1	3	3	4	3	5	1	3	5	6	5	2	4	1	5	3	5	5	5	1
C11117122703	1340	44	2	Graduate	Islam	1	7	2	5	1	7	4	7	7	4	4	7	4	7	7	7	4	2	3	0	4	2	4	3	4	3	2	4	5	6	4	5	1	3	6	5	6	4	3	1	2	4	6	3
C11117122704	1340	23	1	Undergrad Student	Islam	1	7	3	6	6	7	4	7	7	7	4	7	7	7	7	7	7	0	0	3	4	3	2	3	0	4	1	2	6	1	5	6	1	5	5	1	2	3	2	4	3	5	5	6
C11117122705	1340	24	1	higher secondary	Islam	1	7	1	5	4	7	1	7	7	4	4	7	1	1	7	4	4	1	2	0	3	1	3	2	3	2	1	3	4	5	3	4	1	2	5	4	5	3	2	1	2	1	1	3
C11117122706	1340	25	1	Undergrad Student	Islam	1	7	1	5	1	4	7	4	7	1	4	7	4	4	7	4	4	2	3	1	3	4	2	3	4	0	2	5	3	4	3	6	4	5	6	4	4	5	3	4	3	1	4	1
C11117122707	1340	23	1	Undergrad Student	Islam	1	7	1	1	1	7	1	4	2	1	2	7	1	7	7	1	1	3	4	2	2	3	3	4	2	3	3	6	4	5	4	4	4	3	3	5	4	3	3	4	5	4	6	6
C11117122708	1340	23	1	Undergrad Student	Islam	1	7	3	3	1	7	7	7	5	4	4	7	7	7	7	7	7	1	1	2	3	4	3	2	2	3	2	3	3	4	3	5	5	4	3	4	4	4	5	4	4	5	5	6
C11117122709	1340	23	1	Undergrad Student	Islam	1	7	3	3	3	4	1	4	7	4	4	7	1	1	1	1	4	3	1	2	0	2	3	1	4	2	4	2	5	3	6	2	3	4	1	5	2	3	5	3	5	4	2	3
C11117122710	1340	23	1	Undergrad Student	Islam	1	7	1	3	3	7	1	4	4	4	4	7	7	7	7	7	7	4	3	2	2	3	2	1	1	2	2	3	3	4	3	5	5	3	5	3	3	5	5	5	6	4	4	6
C11117122711	1340	23	1	Undergrad Student	Islam	1	7	1	1	1	4	1	4	4	1	4	7	7	7	7	7	7	3	1	2	3	1	1	3	1	4	4	3	6	3	5	2	4	5	6	5	6	3	4	1	3	2	4	2
C11117122712	1340	23	1	Undergrad Student	Islam	1	7	1	1	1	3	1	4	3	1	4	7	7	7	7	7	7	0	0	1	1	0	0	1	1	2	0	2	6	4	5	2	3	4	1	4	3	5	4	4	5	4	2	2
A111171242-1	1216	27	1	Graduate	Islam	1	7	2	6	6	7	6	6	7	7	6	7	7	6	7	7	7	3	3	4	3	1	2	2	1	4	2	4	5	5	5	3	6	6	4	4	5	5	5	4	6	4	3	5
A111171242-2	1219	30	1	Graduate	Islam	1	7	1	4	2	7	4	5	7	4	4	7	7	4	7	4	5	4	3	3	3	2	2	3	4	2	4	5	6	6	5	4	4	4	4	5	5	6	3	5	4	4	5	5
A111171242-3	1219	22	1	higher secondary	Islam	1	7	5	2	6	7	6	7	7	7	7	6	7	7	7	7	7	4	3	4	4	2	2	3	2	3	3	5	6	5	6	5	4	4	4	4	5	3	5	4	6	4	5	4
A111171242-4	1216	20	2	higher secondary	Islam	1	7	2	6	1	7	7	7	7	7	7	7	6	7	7	7	7	3	3	2	3	3	4	1	2	3	2	5	6	5	4	4	4	5	4	5	4	6	6	5	5	6	6	3
A111171242-5	1216	27	1	Graduate	Islam	1	7	6	6	6	7	6	7	7	7	7	7	6	7	7	7	7	3	4	4	4	1	3	3	3	2	3	4	5	5	6	6	5	6	5	6	5	5	5	5	5	5	6	6
A111171242-6	1216	20	2	higher secondary	Islam	1	7	1	6	6	7	7	7	7	7	7	7	6	7	7	7	7	4	3	4	3	3	3	2	1	1	4	6	4	5	5	6	5	6	5	6	5	6	5	6	5	4	4	4
A111171242-7	1216	22	2	higher secondary	Islam	1	7	6	6	6	7	6	7	7	7	7	6	7	7	7	7	7	4	4	4	4	4	2	3	2	3	3	5	6	5	4	4	4	5	5	6	5	4	6	5	6	5	6	4
A111171242-8	1216	21	2	higher secondary	Islam	1	7	6	6	1	7	7	6	7	7	7	6	7	7	7	7	7	4	4	4	2	3	3	2	3	2	2	6	5	6	4	4	4	5	5	6	5	6	5	5	4	6	4	3
A111171242-9	1216	25	2	Undergrad Student	Islam	1	7	6	1	6	7	7	7	7	7	6	6	7	7	7	7	7	1	2	3	3	2	2	2	3	3	2	5	6	4	5	4	6	4	5	5	5	5	4	5	4	6	5	6
A111171242-10	1219	30	1	Graduate	Islam	1	7	1	1	6	7	7	7	7	7	6	7	7	7	7	7	7	3	4	4	3	4	2	2	2	3	3	5	5	4	6	4	6	4	4	5	6	4	4	6	5	5	4	5
A111171242-11	1216	23	2	higher secondary	Islam	1	7	2	6	1	6	7	7	7	7	6	7	7	7	7	7	7	4	3	4	3	2	2	3	2	2	3	5	5	4	5	6	6	5	4	5	5	5	5	6	4	6	3	4
A111171242-12	1216	23	2	higher secondary	Islam	1	7	1	6	1	7	7	7	7	7	6	7	7	7	6	7	7	3	4	4	3	4	3	2	2	2	2	4	5	6	5	4	6	6	4	5	4	5	6	6	5	4	5	5
A11117124901	1216	22	1	higher secondary	Islam	1	3	4	4	3	4	4	1	1	4	4	4	4	1	4	7	1	2	1	3	4	3	2	2	3	1	0	3	4	2	3	2	5	1	4	6	4	3	3	3	4	6	6	2
A11117124902	1216	24	1	higher secondary	Islam	1	5	1	2	4	4	4	4	4	1	4	4	4	1	4	4	4	2	1	3	4	4	2	3	2	1	0	4	4	4	2	5	2	3	4	3	2	5	2	4	4	2	3	5
A11117124903	1216	24	1	higher secondary	Islam	1	7	4	2	1	5	4	5	4	5	5	7	5	5	6	6	6	2	1	4	4	2	2	2	3	1	1	5	6	6	5	4	3	3	4	3	4	3	3	5	5	2	6	5
A11117124904	1216	21	1	higher secondary	Islam	1	6	2	2	1	4	7	1	1	4	4	1	4	1	1	4	4	3	2	3	4	3	2	2	4	2	2	6	6	6	4	4	4	3	2	2	2	4	5	5	4	4	4	4
A11117124905	1216	21	1	higher secondary	Islam	1	6	2	2	1	4	7	1	1	4	4	1	4	1	1	4	4	4	2	3	3	2	3	1	2	3	2	5	4	4	2	2	2	3	3	6	6	3	3	3	5	3	4	6
A11117124906	1216	20	1	higher secondary	Islam	1	4	2	2	2	4	1	4	4	4	7	4	4	4	7	4	4	3	1	3	2	2	3	2	4	1	2	6	5	6	5	4	4	5	5	4	3	6	4	5	2	2	3	3
A11117124907	1216	19	2	higher secondary	Islam	1	6	5	5	4	6	4	6	6	5	4	7	6	6	6	6	6	1	3	3	4	2	3	2	3	1	1	4	4	3	3	5	5	4	5	1	3	6	5	3	6	2	4	6
A11117124908	1216	19	2	higher secondary	Islam	1	6	5	5	5	6	4	5	6	6	5	7	5	7	7	6	4	2	3	3	2	3	2	2	3	0	2	4	5	4	4	3	5	4	5	5	4	4	6	2	3	5	6	4
A11117124909	1216	20	1	higher secondary	Islam	1	3	4	4	3	4	4	1	1	4	4	4	4	1	4	7	1	2	3	3	2	4	3	2	1	0	3	5	6	6	5	4	3	3	4	3	4	3	3	5	5	2	6	5
A11117124910	1216	20	1	higher secondary	Islam	1	5	1	2	4	4	4	4	4	1	4	4	4	1	4	4	4	3	1	3	3	1	3	2	4	2	0	6	5	6	5	4	4	5	5	4	3	6	4	5	2	2	3	3
A11117124911	1216	19	1	higher secondary	Islam	1	6	2	2	1	4	7	1	1	4	4	1	4	1	1	4	4	2	2	3	3	2	4	1	3	1	0	3	4	2	3	2	5	1	4	6	4	3	3	3	4	6	6	2
A11117124912	1216	19	1	higher secondary	Islam	1	4	2	2	2	4	1	4	4	4	7	4	4	4	7	4	4	2	4	2	4	2	1	3	1	1	3	5	4	4	2	2	2	3	3	6	6	3	3	3	5	3	4	6
A 111172004 01	1211	40	1	Graduate	Islam	1	7	5	6	3	4	7	4	4	4	4	7	4	7	7	4	4	3	2	2	3	2	2	2	2	2	1	4	5	4	3	5	2	4	4	5	2	1	4	6	4	4	5	2
A 111172004 02	1211	50	2	Graduate	Islam	1	5	6	6	4	4	7	4	4	4	4	7	4	7	7	7	4	2	3	3	2	2	3	3	3	2	2	4	4	5	2	5	2	5	5	4	3	1	4	6	4	5	6	3
A 111172004 03	1211	35	2	Graduate	Islam	1	7	6	6	2	4	7	4	7	4	4	7	4	7	7	7	7	2	2	2	3	2	3	2	2	2	1	5	4	5	2	4	2	5	5	4	3	1	4	6	5	5	6	2
A 111172004 04	1205	22	1	higher secondary	Islam	1	6	5	5	3	4	7	4	4	4	4	7	4	7	7	7	7	3	2	2	3	3	2	3	1	2	1	5	4	4	3	5	2	4	5	4	2	1	5	6	4	4	6	3
A 111172004 05	1000	23	1	higher secondary	Islam	1	3	3	3	3	7	4	4	4	4	4	7	4	7	7	7	4	2	3	3	2	2	3	2	2	2	2	4	5	4	3	5	1	5	4	5	3	1	4	5	5	6	5	3
A 111172004 06	1100	36	2	Graduate	Islam	1	7	6	5	3	7	7	7	4	4	4	7	4	7	7	7	4	3	3	3	2	2	2	2	2	2	2	5	4	5	2	4	2	5	5	4	3	1	5	5	4	5	6	2
A 111172004 07	1205	21	2	higher secondary	Islam	1	6	3	3	3	4	7	3	4	3	3	7	4	7	7	4	4	2	3	3	2	3	2	2	2	3	1	5	4	5	2	4	2	5	4	4	3	1	4	6	4	5	6	3
A 111172004 08	1205	21	1	higher secondary	Islam	1	5	6	5	4	4	7	3	4	4	4	7	3	7	7	4	4	2	2	2	3	3	2	2	2	2	1	5	4	5	3	5	3	5	5	4	3	1	4	6	4	5	6	3
A 111172004 09	1219	25	2	Undergrad Student	Islam	1	5	5	5	5	4	7	5	5	4	4	7	3	7	7	7	7	4	3	3	2	3	3	2	2	2	2	4	5	5	3	5	2	4	5	4	3	1	5	6	5	4	5	2
A 111172004 10	1232	21	1	higher secondary	Islam	1	5	1	3	1	3	7	3	4	4	4	7	3	6	7	4	5	2	2	2	3	2	3	3	1	2	1	4	5	5	3	4	2	5	4	4	2	1	4	6	4	6	5	2
A 111172004 11	1000	24	1	higher secondary	Islam	1	5	1	3	1	3	5	3	3	4	4	7	3	7	7	5	6	3	2	2	3	2	2	2	2	3	1	5	5	5	3	4	2	5	4	5	2	1	4	6	5	5	4	3
A 111172004 12	1211	20	2	higher secondary	Islam	1	6	6	6	3	4	7	5	5	4	4	7	4	7	7	7	7	3	2	2	2	2	2	2	2	3	0	5	4	5	2	4	2	5	5	4	3	1	4	6	4	5	6	3
A11117201901	1212	33	2	Post-grad	Islam	1	6	2	4	2	5	7	5	6	4	3	7	3	6	6	5	3	3	4	2	2	3	1	2	3	3	1	6	3	3	2	5	4	5	4	4	5	3	4	3	2	5	5	3
A11117201902	1212	25	2	Post-grad	Islam	1	4	1	2	1	4	6	3	5	4	3	6	5	6	6	6	6	3	1	1	3	3	2	2	2	3	2	5	3	3	4	5	3	4	4	2	3	3	4	5	3	5	4	2
A11117201903	1212	32	2	Post-grad	Islam	1	5	2	2	1	6	7	4	5	4	4	7	3	6	6	5	4	4	3	3	3	2	2	1	1	3	3	6	3	4	2	5	4	5	5	3	6	2	4	5	4	4	5	2
A11117201904	1212	27	2	Post-grad	Hinduism	1	4	1	2	2	6	7	4	7	5	5	6	4	4	5	5	4	2	2	2	3	3	1	2	2	3	1	5	2	4	3	6	3	4	4	3	4	3	4	4	4	4	5	2
A11117201905	1212	28	2	Post-grad	Islam	1	7	1	6	1	6	7	5	6	5	4	7	5	7	7	7	5	4	4	4	2	1	1	2	2	3	3	5	4	4	3	4	5	4	5	5	6	3	3	3	3	3	4	4
A11117201906	1212	48	2	Graduate	Islam	1	7	2	6	2	6	7	6	6	6	5	7	4	6	6	7	2	3	2	2	3	2	3	3	2	4	3	4	4	4	5	5	3	4	5	5	5	2	4	5	5	4	4	2
A11117201907	1212	20	2	higher secondary	Islam	1	6	1	2	1	5	6	5	6	4	3	6	3	6	6	5	3	2	1	1	3	4	2	3	2	1	0	5	3	2	3	5	3	5	5	3	4	4	3	4	3	4	5	3
A11117201908	1212	60	2	Graduate	Islam	1	7	2	6	2	6	7	6	6	5	4	7	5	6	6	7	4	2	1	3	3	2	1	3	2	1	2	6	2	1	1	5	2	5	6	3	4	3	3	5	4	4	5	2
A11117201909	1215	25	2	higher secondary	Islam	1	5	1	1	1	5	6	5	5	4	3	7	3	6	6	5	4	4	3	2	2	1	2	2	2	4	1	5	3	3	2	6	5	5	3	4	6	3	5	3	4	4	5	3
A11117201910	1215	30	2	Post-grad	Islam	1	6	2	5	1	5	6	5	6	4	3	7	3	6	6	5	4	3	1	3	2	2	3	3	1	1	1	5	3	4	4	4	4	5	3	3	5	2	3	3	4	4	5	3
A11117201911	1215	30	1	Graduate	Islam	1	5	1	4	1	5	6	5	5	2	2	7	3	6	6	6	5	3	3	4	3	2	2	1	2	2	1	6	5	3	2	6	3	6	4	2	5	1	4	4	3	5	6	2
A11117201912	1215	33	1	Post-grad	Islam	1	5	1	3	1	4	7	4	5	3	3	6	4	5	5	4	4	2	3	2	3	2	2	2	1	3	3	4	3	4	2	4	4	5	5	4	5	2	4	4	2	4	3	3
A11117104001	1216	48	2	Post-grad	Islam	1	7	5	6	6	7	7	7	7	7	6	7	4	1	4	4	5	3	1	2	2	3	4	2	3	1	3	2	2	3	5	4	2	2	3	5	4	4	2	2	3	2	2	3
A11117104002	1216	19	2	Undergrad Student	Islam	1	4	4	5	5	5	2	4	3	1	5	5	5	2	4	1	5	4	3	3	3	1	1	2	4	3	4	4	4	4	3	3	4	4	4	3	3	5	4	4	4	4	4	4
A11117104003	1216	53	1	Post-grad	Islam	1	4	4	4	6	4	7	7	4	2	6	4	5	5	2	4	2	2	2	2	4	3	3	3	2	2	2	3	3	3	3	4	3	3	3	3	4	3	3	3	3	3	3	3
A11117104004	1216	26	2	Post-grad	Islam	1	6	5	6	4	6	7	4	7	3	3	6	1	4	4	4	1	2	3	3	2	2	2	2	2	3	2	4	4	4	4	3	4	4	4	4	3	3	4	4	4	4	4	4
A11117104005	1216	22	2	Undergrad Student	Islam	1	4	6	3	5	6	7	1	6	3	5	4	4	1	3	1	1	3	2	2	2	3	3	3	3	2	3	3	3	3	2	2	3	3	3	2	2	4	3	3	3	3	3	3
A11117104006	1216	22	2	Undergrad Student	Islam	1	4	3	5	4	4	5	6	4	5	4	4	2	3	2	4	4	1	1	1	3	2	2	2	1	1	1	2	2	2	4	4	2	2	2	4	4	2	2	2	2	2	2	2
A11117104007	1205	45	2	Post-grad	Islam	1	4	5	4	4	5	7	5	6	3	2	5	4	3	1	5	5	3	3	2	1	1	1	1	3	3	3	4	4	3	3	2	4	4	3	3	2	4	4	4	3	4	4	3
A11117104008	1216	22	2	Undergrad Student	Islam	1	1	5	6	6	1	1	1	1	7	1	6	2	4	2	4	1	2	1	3	3	3	3	2	2	1	2	2	2	4	5	4	2	2	4	5	4	3	2	2	4	2	2	4
A11117104009	1216	22	1	Undergrad Student	Islam	1	4	4	6	6	5	7	2	7	7	7	3	3	4	2	5	4	4	3	2	2	1	1	3	4	3	4	4	4	3	4	3	4	4	3	4	3	5	4	4	3	4	4	3
A11117104010	1216	48	2	Post-grad	Islam	1	6	6	5	5	7	7	5	5	4	4	7	2	3	4	2	3	3	2	3	4	3	3	2	3	2	3	3	3	4	3	4	3	3	4	3	4	4	3	3	4	3	3	4
A11117104011	1216	53	1	Post-grad	Islam	1	3	6	6	5	1	7	6	7	5	3	7	4	4	4	4	1	2	3	1	3	2	2	3	2	3	2	4	4	2	2	6	4	4	2	2	6	3	4	4	2	4	4	2
A11117104012	1216	45	2	Post-grad	Islam	1	3	6	4	6	1	3	6	2	2	3	7	1	4	4	4	4	1	4	4	2	3	3	1	1	4	2	5	3	2	5	3	5	3	2	5	3	4	5	3	5	4	5	3
A 111172070 1	1211	28	2	Graduate	Islam	1	6	3	6	3	7	7	7	7	7	7	7	7	7	7	7	7	2	3	2	2	2	3	2	2	2	2	4	6	4	3	6	2	6	3	3	4	4	4	6	2	4	6	5
A 111172070 2	1100	27	1	Graduate	Islam	1	7	1	6	4	7	4	7	6	4	7	7	7	7	7	7	7	4	4	4	3	2	2	2	1	4	3	4	6	5	4	6	4	6	3	5	5	4	5	6	5	5	3	3
A 111172070 3	1211	21	2	higher secondary	Islam	1	6	3	5	1	7	4	4	4	7	4	7	7	7	7	7	7	2	2	2	1	0	1	2	1	0	2	4	6	6	1	4	4	4	1	4	4	2	5	4	5	4	3	4
A 111172070 4	1229	21	2	higher secondary	Islam	1	7	4	6	1	7	7	6	7	7	6	7	6	7	7	7	6	1	1	1	3	3	2	2	2	1	1	5	5	4	4	4	2	2	1	3	3	4	2	5	3	4	4	5
A 111172070 5	1100	24	1	higher secondary	Islam	1	7	3	6	3	7	6	7	7	7	7	7	7	7	7	6	6	3	3	3	1	1	1	1	0	0	3	6	6	4	1	4	6	6	1	4	4	4	4	6	2	4	4	4
A 111172070 6	1211	26	1	Graduate	Islam	1	7	1	5	5	4	7	3	3	3	4	7	7	7	4	7	7	0	1	1	4	4	1	3	2	2	1	6	6	6	6	6	3	4	1	4	6	5	3	6	3	3	5	5
A 111172070 7	1211	19	2	higher secondary	Islam	1	7	3	6	5	7	7	7	7	4	4	7	7	7	7	4	4	4	4	4	0	0	0	0	0	4	4	5	5	5	4	4	4	5	1	3	4	1	1	6	4	4	3	5
A 111172070 8	1211	21	2	higher secondary	Islam	1	7	3	6	3	4	7	7	7	5	4	7	7	4	7	7	7	1	1	1	3	2	2	1	1	1	1	4	5	5	4	4	2	2	1	3	4	1	1	6	1	3	5	5
A 111172070 9	1205	21	2	higher secondary	Islam	1	7	6	6	2	7	7	7	7	7	7	7	7	7	7	7	7	2	2	2	2	2	3	2	3	3	4	4	6	6	6	6	6	5	4	4	5	5	5	4	4	4	4	5
A 111172070 10	1205	24	1	higher secondary	Islam	1	6	1	2	2	7	6	6	6	6	5	7	6	7	7	7	6	3	3	2	2	2	2	3	4	2	1	4	4	6	6	5	5	6	4	3	5	4	4	5	4	6	5	5
A 111172070 11	1360	25	2	Undergrad Student	Islam	1	7	6	1	3	7	4	4	6	5	6	6	6	6	6	6	6	3	2	2	2	2	2	2	2	2	2	4	4	4	6	5	6	5	6	5	6	5	4	6	4	4	6	6
A 111172070 12	1394	24	2	Undergrad Student	Islam	1	7	5	6	2	7	7	7	4	4	4	7	7	7	7	7	4	2	2	2	2	2	2	2	2	2	4	5	5	6	6	6	5	6	6	6	4	5	4	6	6	5	6	6
A11117208601	1205	27	1	Graduate	Islam	1	7	2	6	6	7	6	6	7	7	6	7	7	6	7	7	7	3	3	4	3	1	2	2	1	4	2	4	5	5	5	3	6	6	4	4	5	5	5	4	6	4	3	5
A11117208602	1216	31	1	Graduate	Islam	1	7	1	4	2	7	4	5	7	4	4	7	7	4	7	4	5	4	3	3	3	2	2	3	4	2	4	5	6	6	5	4	4	4	4	5	5	6	3	5	4	4	5	5
A11117208603	1216	22	1	higher secondary	Islam	1	7	5	2	6	7	6	7	7	7	7	6	7	7	7	7	7	4	3	4	4	2	2	3	2	3	3	5	6	5	6	5	4	4	4	4	5	3	5	4	6	4	5	4
A11117208604	1207	20	2	higher secondary	Islam	1	7	2	6	1	7	7	7	7	7	7	7	6	7	7	7	7	3	3	2	3	3	4	1	2	3	2	5	6	5	4	4	4	5	4	5	4	6	6	5	5	6	6	3
A11117208605	1205	23	1	Undergrad Student	Islam	1	7	6	6	6	7	6	7	7	7	7	7	6	7	7	7	7	3	4	4	4	1	3	3	3	2	3	4	5	5	6	6	5	6	5	6	5	5	5	5	5	5	6	6
A11117208606	1205	20	2	higher secondary	Islam	1	7	1	6	6	7	7	7	7	7	7	7	6	7	7	7	7	4	3	4	3	3	3	2	1	1	4	6	4	5	5	6	5	6	5	6	5	6	5	6	5	4	4	4
A11117208607	1216	22	2	higher secondary	Islam	1	7	6	6	6	7	6	7	7	7	7	6	7	7	7	7	7	4	4	4	4	4	2	3	2	3	3	5	6	5	4	4	4	5	5	6	5	4	6	5	6	5	6	4
A11117208608	1216	34	2	higher secondary	Islam	1	7	6	6	1	7	7	6	7	7	7	6	7	7	7	7	7	4	4	4	2	3	3	2	3	2	2	6	5	6	4	4	4	5	5	6	5	6	5	5	4	6	4	3
A11117208609	1216	25	2	Undergrad Student	Islam	1	7	6	1	6	7	7	7	7	7	6	6	7	7	7	7	7	1	2	3	3	2	2	2	3	3	2	5	6	4	5	4	6	4	5	5	5	5	4	5	4	6	5	6
A111172-8610	1219	30	1	Graduate	Islam	1	7	1	1	6	7	7	7	7	7	6	7	7	7	7	7	7	3	4	4	3	4	2	2	2	3	3	5	5	4	6	4	6	4	4	5	6	4	4	6	5	5	4	5
A11117208711	1205	23	2	higher secondary	Islam	1	7	2	6	1	6	7	7	7	7	6	7	7	7	7	7	7	4	3	4	3	2	2	3	2	2	3	5	5	4	5	6	6	5	4	5	5	5	5	6	4	6	3	4
A11117208612	1207	23	2	higher secondary	Islam	1	7	1	6	1	7	7	7	7	7	6	7	7	7	6	7	7	3	4	4	3	4	3	2	2	2	2	4	5	6	5	4	6	6	4	5	4	5	6	6	5	4	5	5
A11117208701	1212	21	1	higher secondary	Islam	1	7	6	6	1	7	7	7	7	7	7	7	6	6	7	7	7	2	0	4	3	3	1	0	0	2	1	4	4	5	6	5	4	6	6	6	4	5	2	4	4	4	6	5
A11117208702	1207	23	1	Undergrad Student	Islam	1	7	6	6	6	7	7	7	7	7	7	6	7	6	7	6	6	2	4	1	3	2	3	3	4	2	3	6	4	4	5	6	3	3	5	3	6	4	2	1	3	6	3	6
A11117208703	1222	25	1	higher secondary	Islam	1	7	4	6	6	7	6	7	7	7	7	6	7	7	7	7	7	4	1	3	2	1	0	2	3	4	2	6	4	5	3	5	1	6	3	5	4	6	3	4	4	5	3	6
A11117208704	1362	20	1	higher secondary	Islam	1	7	4	6	1	7	6	7	7	7	7	6	7	6	6	7	7	4	1	3	1	2	3	1	3	1	3	6	4	5	2	6	5	3	2	4	5	2	5	2	6	3	6	4
A11117208705	1362	22	1	Undergrad Student	Islam	1	7	4	4	6	7	6	7	7	7	7	6	7	5	6	6	7	3	4	2	3	2	3	1	4	1	4	6	4	2	5	5	3	5	3	5	3	6	4	3	1	3	5	4
A11117208706	1230	21	1	higher secondary	Islam	1	7	6	1	6	7	7	6	7	7	7	6	7	6	7	7	7	3	3	1	3	1	4	4	0	3	0	6	6	4	5	4	2	4	5	3	4	5	4	5	4	4	5	6
A11117208707	1206	20	2	higher secondary	Islam	1	7	6	1	6	7	6	7	7	7	7	7	6	7	7	6	7	4	2	3	2	1	4	4	3	4	1	6	3	5	3	5	6	5	3	4	5	2	5	2	5	3	5	3
A11117208708	1362	19	2	higher secondary	Islam	1	7	4	6	6	7	6	7	7	6	6	6	7	6	7	7	7	4	2	3	1	3	1	3	1	2	3	5	5	5	4	3	5	4	5	4	2	2	1	5	3	4	4	1
A11117208709	1209	22	1	Undergrad Student	Islam	1	7	4	6	5	7	7	7	7	7	7	7	7	7	2	7	7	4	3	4	2	3	2	4	2	4	2	6	4	3	5	3	5	6	6	2	6	3	6	3	6	3	6	4
A11117208710	1212	20	2	Undergrad Student	Islam	1	7	6	6	6	7	6	7	6	6	7	6	7	7	6	7	7	4	2	3	0	1	2	0	2	1	4	5	6	6	5	5	4	5	4	6	4	2	4	5	2	4	6	4
A11117208711	1217	24	2	Undergrad Student	Islam	1	7	6	6	4	7	6	7	7	7	7	7	6	6	7	7	7	1	4	0	3	4	2	1	4	1	3	6	4	5	3	6	3	5	4	3	5	1	5	5	3	5	3	5
A11117208712	1209	25	1	higher secondary	Islam	1	7	6	1	1	7	7	6	6	6	7	6	7	6	7	7	7	4	4	2	4	3	2	3	3	1	3	6	4	6	3	5	3	6	6	6	4	5	6	6	5	6	5	6
A 111172092 1	1207	60	2	Post-grad	Islam	1	7	1	2	5	7	4	4	7	7	4	7	4	7	4	5	5	4	4	4	2	1	3	0	2	4	4	6	3	2	3	5	4	6	5	2	4	3	4	4	6	6	6	2
A 111172092 2	1207	67	1	Graduate	Islam	1	7	6	6	6	5	5	7	7	3	5	7	6	7	7	7	6	2	2	0	2	3	3	2	2	1	2	6	1	1	2	5	2	6	3	3	4	2	5	4	3	5	5	3
A 111172092 3	1207	35	1	Graduate	Islam	1	1	1	1	1	1	1	1	1	1	1	1	7	1	1	1	1	3	3	1	2	0	0	1	1	4	4	6	6	4	5	5	6	6	1	5	5	4	5	3	4	4	4	6
A 111172092 4	1207	29	1	higher secondary	Islam	1	1	1	1	1	1	1	1	1	1	1	1	5	4	1	3	3	1	2	1	3	3	2	3	3	1	1	5	4	2	4	5	2	5	5	2	2	1	4	5	2	2	5	2
A 111172092 5	1207	23	2	higher secondary	Islam	1	7	2	2	3	6	1	6	7	3	4	7	5	7	7	5	4	3	3	3	2	1	3	2	2	4	4	5	3	2	4	3	4	6	4	5	5	2	6	3	3	5	4	4
A 111172092 6	1205	26	2	higher secondary	Islam	1	7	3	6	5	7	4	7	7	4	5	7	7	7	7	1	1	3	2	4	3	0	1	1	1	2	2	6	5	4	4	5	1	6	4	4	4	1	4	3	1	4	6	5
A 111172092 7	1205	31	1	Graduate	Islam	1	7	2	6	4	6	4	4	7	4	6	7	4	5	5	4	4	1	2	2	4	3	1	2	3	2	1	6	6	4	4	5	2	6	4	4	5	1	4	4	3	3	6	4
A 111172092 8	1207	35	1	Post-grad	Islam	1	5	3	3	2	5	2	3	4	1	4	5	7	7	7	7	7	4	4	4	3	2	4	2	2	3	4	5	4	2	5	4	3	6	4	3	4	1	5	4	4	4	5	5
A 111172092 9	1207	26	2	Post-grad	Islam	1	7	1	2	4	6	4	4	7	4	5	7	7	7	4	5	4	2	3	2	2	1	3	1	2	3	3	4	5	3	5	4	4	5	4	5	5	4	6	4	5	4	4	5
A 111172092 10	1207	23	2	higher secondary	Islam	1	7	1	1	2	6	4	1	7	1	1	7	4	7	7	4	3	1	2	4	2	2	3	3	2	2	2	5	4	5	5	4	3	5	4	4	4	1	6	1	6	3	3	5
A 111172092 11	1100	21	2	higher secondary	Islam	1	5	1	1	3	5	1	1	5	3	3	7	5	1	1	7	7	3	3	3	2	2	4	4	0	3	3	4	5	5	3	4	3	4	4	5	5	3	4	3	5	2	4	5
A 111172092 12	1100	56	1	Post-grad	Islam	1	7	5	5	3	4	4	4	7	4	1	7	1	7	4	4	1	4	4	2	0	0	4	2	0	3	4	4	2	2	5	4	6	6	6	6	4	2	4	6	4	6	4	2
A11117300301	1209	25	2	Undergrad Student	Islam	1	6	5	6	1	5	7	5	7	2	5	7	6	6	4	3	4	4	4	4	1	1	4	1	0	4	4	5	5	6	4	3	3	6	5	4	6	4	5	6	5	2	4	1
A11117300302	1204	21	2	Undergrad Student	Islam	1	7	5	6	1	4	7	5	7	4	7	5	5	7	5	4	4	2	2	2	3	2	2	1	2	2	1	5	5	6	5	2	3	6	5	3	4	2	5	6	5	3	4	2
A11117300303	1362	22	2	Undergrad Student	Islam	1	6	4	6	2	4	7	6	7	3	7	4	6	7	2	2	3	1	1	2	3	2	2	3	3	1	0	5	3	5	6	4	3	6	3	2	4	3	5	5	5	4	5	3
A11117300304	1236	20	2	Undergrad Student	Islam	1	6	1	1	1	2	7	3	7	1	1	7	6	7	4	4	3	2	2	2	4	3	2	3	2	1	1	5	3	5	6	4	2	6	4	1	3	2	5	5	6	3	5	3
A11117300305	1362	21	2	Undergrad Student	Islam	1	6	2	6	1	4	7	4	7	2	4	7	4	4	5	4	3	2	2	3	4	2	3	3	2	1	1	5	3	4	6	4	1	5	4	1	3	3	5	5	6	3	6	3
A11117300306	1236	21	2	Undergrad Student	Islam	1	6	2	6	2	4	4	4	7	4	4	7	6	7	7	4	1	3	2	2	2	1	2	3	1	1	3	3	4	5	4	1	6	4	1	6	4	1	5	5	5	3	5	3
A11117300307	1204	20	2	Undergrad Student	Islam	1	5	2	6	2	4	6	4	7	1	4	7	7	6	5	7	2	2	2	3	3	2	2	2	1	2	3	5	3	4	6	4	2	6	1	3	5	3	4	6	3	3	6	2
A11117300308	1205	26	1	Graduate	Islam	1	6	4	6	1	4	7	4	7	2	4	7	7	3	4	4	3	1	1	2	4	2	2	3	2	1	1	6	3	4	5	5	4	2	5	2	5	3	5	3	5	3	5	3
A11117300309	1215	21	1	Undergrad Student	Islam	1	6	3	3	1	1	6	2	4	4	7	4	7	7	6	4	5	2	2	3	4	2	2	2	2	2	1	5	4	5	5	5	2	6	5	3	3	2	6	4	6	2	5	2
A11117300310	1204	22	1	Undergrad Student	Islam	1	6	1	4	2	4	7	4	6	6	6	4	7	5	6	5	5	3	3	3	2	1	2	2	1	1	3	5	3	5	6	3	3	6	4	1	3	3	5	6	5	3	5	4
A11117300311	1212	22	1	Undergrad Student	Hinduism	1	5	1	1	1	1	4	1	2	1	1	4	6	6	4	2	1	2	2	2	4	2	1	2	2	2	0	5	5	6	4	3	3	6	5	4	3	2	5	5	5	3	5	3
A11117300312	1000	20	1	Undergrad Student	Islam	1	6	1	6	3	4	7	4	6	7	5	7	7	6	7	7	7	2	1	2	4	2	2	1	2	2	1	5	3	5	6	4	2	5	4	4	6	4	5	6	5	2	4	3
A11117303025	1204	19	1	higher secondary	Islam	1	5	3	5	5	3	7	5	7	7	7	7	7	4	7	3	7	1	1	3	2	2	2	1	2	2	2	2	2	6	6	6	2	6	6	4	5	4	6	4	5	5	6	6
A11117303025	1204	19	1	higher secondary	Islam	1	3	1	3	1	5	5	3	6	5	4	6	7	4	6	5	5	1	1	2	2	3	2	1	2	2	2	2	2	6	6	6	2	6	6	3	5	6	3	6	1	1	6	2
A11117303025	1223	20	1	higher secondary	Islam	1	2	1	6	1	2	5	4	6	5	5	6	6	4	6	6	6	3	4	4	2	3	3	4	2	2	3	3	4	6	5	5	4	5	6	3	5	3	4	5	3	3	4	3
A11117303025	1204	19	1	higher secondary	Islam	1	6	5	5	6	4	7	2	7	7	7	7	7	1	7	4	7	1	2	3	3	2	4	4	2	3	3	5	5	6	6	4	3	5	4	5	3	4	5	3	5	4	3	5
A11117303025	1223	20	1	higher secondary	Islam	1	1	5	1	4	6	5	6	5	6	3	6	6	3	6	1	7	2	3	3	4	3	2	2	4	4	2	5	6	5	4	6	4	5	4	6	4	5	4	6	4	6	5	5
A11117303025	1206	23	1	Undergrad Student	Islam	1	4	5	5	6	7	7	4	2	3	5	7	7	3	7	5	6	3	2	3	1	3	1	3	2	4	2	4	4	6	5	4	5	3	4	5	6	3	5	3	5	4	3	5
A11117303025	1206	25	1	higher secondary	Islam	1	5	1	3	1	1	6	3	5	6	6	6	7	4	6	3	7	2	3	3	4	3	2	2	4	4	2	5	5	6	4	6	4	5	4	6	4	5	4	6	4	6	5	5
A11117303025	1204	20	1	higher secondary	Islam	1	2	5	5	5	5	7	2	7	7	7	7	7	1	7	4	7	3	2	3	4	3	3	4	3	3	3	5	4	4	3	4	5	3	6	4	5	3	6	4	5	3	4	5
A11117303025	1216	29	1	Graduate	Islam	1	6	3	5	1	2	7	1	5	5	7	5	7	5	6	7	7	4	4	4	2	1	0	2	3	3	4	4	4	5	3	4	3	4	3	4	5	4	4	5	4	5	4	3
A11117303025	1204	28	1	Post-grad	Islam	1	3	1	3	1	4	5	6	5	5	4	6	7	3	4	5	7	3	2	3	4	3	2	3	2	3	4	4	5	4	5	6	4	5	4	5	6	6	4	4	5	4	5	4
A11117303025	1204	26	1	Post-grad	Islam	1	1	3	5	3	3	7	3	6	5	5	7	6	5	6	4	6	3	2	2	3	3	2	4	3	2	3	5	4	4	3	5	3	5	4	6	4	5	4	5	4	6	4	4
A11117303025	1204	28	1	Post-grad	Islam	1	7	2	5	1	4	6	2	5	5	4	6	5	6	5	1	6	2	2	3	2	3	2	3	2	4	3	2	3	4	3	4	6	4	5	4	5	6	4	5	1	1	6	3
A11117303025	1215	20	2	higher secondary	Islam	1	7	3	6	1	6	7	6	6	6	6	7	6	4	6	6	3	3	4	2	3	1	0	1	1	3	4	5	4	4	4	4	6	6	2	6	5	3	6	6	6	6	6	4
A11117303025	1215	25	1	higher secondary	Islam	1	7	1	6	1	5	4	5	6	5	5	7	4	4	6	4	4	2	1	4	4	3	0	4	1	4	4	4	5	4	3	6	1	4	5	2	4	4	2	4	5	2	6	3
A11117303025	1215	25	2	higher secondary	Islam	1	6	1	3	1	4	5	4	4	4	4	6	4	5	5	4	3	2	2	1	3	1	2	2	1	2	3	4	4	5	3	4	5	3	2	2	5	5	4	3	3	4	3	4
A11117303025	1215	40	1	Graduate	Islam	1	6	1	4	1	3	6	4	4	5	4	6	4	4	5	3	3	3	2	3	2	2	3	2	2	3	3	4	4	3	4	5	3	5	4	4	3	4	4	3	3	3	5	4
A11117303025	1215	53	2	Graduate	Islam	1	6	4	4	1	5	5	5	5	5	5	6	4	4	5	5	3	2	3	2	3	2	1	2	3	3	2	3	4	4	3	5	2	4	4	4	3	3	4	5	3	3	4	5
A11117303025	1215	60	2	Graduate	Islam	1	5	1	3	1	6	4	4	4	4	4	6	4	4	5	4	3	2	2	1	1	2	2	2	1	3	3	4	4	3	4	5	3	4	5	3	4	4	4	5	5	3	5	3
A11117303025	1215	25	2	Post-grad	Islam	1	6	1	2	1	4	4	4	4	4	4	6	4	4	6	4	3	2	1	2	3	2	1	1	2	3	2	4	4	3	5	3	4	4	5	5	2	3	3	3	5	5	4	4
A11117303025	1215	60	1	Graduate	Islam	1	7	1	2	1	5	4	5	5	5	5	7	4	4	5	5	3	2	2	2	1	3	1	2	2	1	3	4	4	3	3	5	4	4	5	3	2	4	1	6	4	3	2	5
A11117303025	1215	24	2	higher secondary	Islam	1	6	1	6	1	7	6	6	6	6	5	7	4	5	6	4	4	2	3	3	2	1	2	2	1	3	3	3	4	4	4	3	5	3	4	5	3	4	5	4	4	3	5	5
A11117303025	1215	26	1	higher secondary	Islam	1	6	1	2	1	5	6	4	4	4	4	6	4	5	6	4	3	3	3	2	2	1	1	2	1	2	3	4	4	4	3	5	3	5	4	4	3	5	2	2	6	4	4	4
A11117303025	1212	32	2	higher secondary	Hinduism	1	6	2	2	2	5	6	6	6	6	5	7	4	3	6	4	3	2	2	2	3	2	1	2	1	3	2	4	3	4	5	4	3	5	3	4	3	5	3	4	4	3	5	5
A11117303025	1207	27	1	Post-grad	Islam	1	6	2	4	2	5	6	6	6	6	5	7	4	6	6	5	3	4	3	3	2	1	2	2	1	3	2	4	4	3	5	4	4	3	5	2	2	4	4	4	4	3	4	4
A 111181119 01	1232	22	2	higher secondary	Islam	1	7	4	6	1	7	7	7	7	4	7	7	7	4	7	7	7	1	0	1	2	3	2	2	0	2	1	5	3	4	4	5	6	5	6	5	4	2	2	4	2	5	5	2
A 111181119 02	1216	22	2	higher secondary	Islam	1	7	5	6	1	7	7	7	7	4	6	7	7	4	7	7	7	2	1	1	2	1	1	1	0	1	0	4	3	6	6	2	4	5	5	4	3	1	4	6	3	4	3	4
A 111181119 03	1232	32	1	Post-grad	Islam	1	7	3	6	6	7	7	7	7	4	7	7	7	7	7	7	4	2	2	2	3	2	1	1	1	0	0	6	4	6	2	4	4	6	6	2	2	1	3	4	2	5	6	4
A 111181119 04	1215	26	1	Post-grad	Islam	1	7	1	6	1	7	7	7	7	4	7	7	7	6	7	7	7	2	3	4	2	2	2	2	1	3	2	6	3	6	4	4	6	6	6	3	3	1	5	6	4	5	4	5
A 111181119 05	1209	38	1	Post-grad	Islam	1	7	3	6	2	7	7	7	7	4	7	7	7	7	7	7	7	0	1	0	2	0	0	3	1	0	0	6	3	6	2	5	3	6	3	1	2	1	3	6	3	5	6	3
A 111181119 06	1215	22	2	higher secondary	Islam	1	7	1	6	1	4	7	7	7	7	7	7	7	7	7	7	1	3	4	3	1	1	2	2	1	2	2	4	3	6	5	3	6	4	4	5	3	2	4	5	3	3	3	1
A 111181119 07	1215	26	1	Graduate	Hinduism	1	4	3	5	1	5	1	6	7	5	6	7	6	7	6	6	5	2	1	2	3	2	1	2	1	2	2	6	3	6	4	4	5	6	6	3	3	1	4	4	3	4	6	4
A 111181119 08	1207	24	2	Undergrad Student	Islam	1	7	2	1	1	7	7	6	6	7	7	7	1	1	7	7	7	0	1	1	3	1	1	1	0	2	1	5	3	5	4	3	4	5	6	3	3	1	4	4	2	2	4	4
A 111181119 09	1209	30	1	Post-grad	Islam	1	7	1	3	2	6	7	6	7	5	6	7	1	4	7	6	6	1	1	0	2	1	1	2	1	2	1	6	3	3	2	5	3	5	6	2	3	1	2	3	2	3	6	2
A 111181119 10	1212	28	2	Post-grad	Islam	1	7	4	6	1	7	7	7	7	4	4	7	7	4	7	7	7	2	1	1	3	2	1	2	1	2	2	5	3	6	4	5	3	5	6	4	3	4	2	4	2	4	5	4
A 111181119 11	1212	32	1	higher secondary	Islam	1	7	1	6	1	4	7	7	7	4	7	7	4	1	7	7	7	1	0	1	3	2	1	1	0	2	2	6	2	4	4	5	4	6	5	4	4	1	4	4	2	3	4	3
A 111181119 12	1215	24	1	higher secondary	Islam	1	7	1	6	1	7	7	7	7	7	6	7	7	1	7	7	7	3	2	2	1	2	3	2	1	2	1	5	4	5	5	4	5	3	4	4	4	1	4	5	2	3	4	3
121153002(1)	1205	23	2	Undergrad Student	Islam	1	4	5	5	5	4	7	4	4	4	4	3	4	2	3	5	6	2	3	4	2	1	4	2	1	3	3	4	3	1	6	4	3	6	6	1	6	1	6	6	4	6	5	5
121153002(2)	1205	23	2	Undergrad Student	Islam	1	3	3	3	1	3	7	5	5	2	4	4	4	2	4	6	5	4	4	2	2	2	3	1	4	3	4	6	6	3	2	4	3	4	3	4	4	2	5	4	2	6	6	6
121153002(3)	1209	25	1	Undergrad Student	Islam	1	2	1	3	3	4	7	6	4	3	5	4	3	2	4	5	5	2	2	1	1	2	3	2	2	3	1	3	4	3	4	4	2	2	3	2	4	4	2	3	5	2	4	3
121153002(4)	1110	28	1	Post-grad	Islam	1	2	3	3	3	3	7	2	5	4	5	4	4	1	4	6	5	3	3	1	1	3	1	2	3	1	3	3	4	3	5	3	5	3	2	2	4	5	2	3	4	2	4	3
121153002(5)	1213	25	1	Undergrad Student	Islam	1	2	3	3	3	5	7	3	4	3	5	4	3	1	4	5	4	1	2	2	2	2	2	1	1	2	2	3	5	3	3	4	5	4	3	4	3	4	3	4	3	4	3	6
121153002(6)	1000	25	2	Undergrad Student	Islam	1	3	3	5	3	5	7	4	6	3	3	4	4	1	4	7	5	1	3	1	3	1	2	3	1	1	3	3	4	3	3	4	4	3	5	3	5	4	5	4	6	3	1	6
121153002(7)	1205	24	2	Undergrad Student	Islam	1	3	5	3	5	6	7	5	5	4	4	2	4	1	4	6	4	3	1	0	2	2	1	2	4	1	2	1	2	3	4	4	2	4	6	2	4	3	2	5	3	4	2	5
121153002(8)	1205	25	1	Undergrad Student	Islam	1	4	3	5	3	4	7	7	4	5	5	3	3	1	4	5	3	0	0	0	0	0	2	3	1	1	3	4	3	3	4	2	4	2	2	4	3	4	3	4	2	2	3	4
121153002(9)	1205	32	1	Post-grad	Islam	1	2	3	4	4	4	7	6	5	2	4	4	4	2	3	4	4	4	4	3	3	2	3	3	1	3	2	4	3	4	2	3	3	5	4	3	4	3	4	2	4	3	5	4
121153002(10)	1205	30	2	Post-grad	Hinduism	1	2	5	5	5	3	7	4	4	4	2	5	4	1	5	6	5	1	2	1	1	2	3	3	2	3	2	3	5	2	5	5	3	3	4	2	2	5	4	3	4	3	5	4
121153002(11)	1222	27	1	Post-grad	Hinduism	1	3	3	4	4	3	7	5	6	3	4	4	5	1	4	5	4	3	2	3	1	3	2	3	1	3	1	3	4	4	2	4	3	2	2	3	4	4	3	5	3	4	3	6
121153002(12)	1348	29	1	Post-grad	Hinduism	1	3	3	1	1	3	7	4	5	5	5	4	3	1	5	4	5	1	3	2	1	2	3	1	3	2	3	6	3	5	2	4	5	3	4	3	4	3	4	3	3	2	4	4
A12115300801	1207	30	2	Post-grad	Islam	1	3	1	3	1	1	1	2	2	1	1	7	4	6	5	7	7	3	4	3	3	2	2	3	1	4	2	3	4	6	6	6	6	6	1	1	5	2	6	6	6	3	6	2
A12115300802	1207	32	1	Post-grad	Islam	1	3	2	2	1	1	2	2	2	1	1	7	4	7	5	6	6	3	2	2	3	2	2	2	3	2	4	4	3	5	1	6	6	6	6	1	6	4	5	6	1	3	6	1
A12115300803	1206	54	2	Graduate	Islam	1	3	1	1	1	4	1	1	1	1	1	7	4	7	4	7	7	4	4	4	4	0	0	4	2	3	1	6	6	5	6	5	4	5	6	5	3	2	5	4	5	5	4	5
A12115300804	1206	60	1	Post-grad	Islam	1	4	1	3	1	2	2	2	4	2	4	6	5	5	4	5	5	3	3	2	2	3	3	2	2	1	3	5	5	5	5	5	6	3	5	3	4	4	6	2	4	5	3	4
A12115300805	1206	27	1	higher secondary	Hinduism	1	6	3	6	3	4	5	5	6	2	5	7	5	5	5	7	5	4	4	4	1	1	2	2	4	4	4	6	6	6	6	4	5	5	3	4	5	6	3	3	3	4	5	6
A12115300806	1222	27	1	Post-grad	Islam	1	7	5	6	3	5	4	3	6	4	6	7	5	7	6	6	6	3	3	3	4	2	3	2	4	4	3	5	4	3	5	5	3	5	3	5	3	6	4	3	5	3	4	2
A12115300807	1222	27	1	Post-grad	Islam	1	6	4	6	4	5	6	2	6	4	5	7	6	5	5	6	6	3	3	3	2	2	4	3	3	2	4	6	6	6	4	5	5	5	6	4	5	4	6	6	6	4	5	6
A12115300808	1222	35	1	Post-grad	Islam	1	7	5	3	2	4	2	4	6	2	5	7	6	3	4	6	6	2	3	3	3	3	3	2	4	4	4	6	6	6	3	4	5	5	5	5	4	6	4	6	3	6	3	5
A12115300809	1222	28	1	Post-grad	Islam	1	7	5	1	2	7	6	6	4	2	2	7	3	7	4	7	6	3	3	4	4	2	2	1	4	1	3	5	5	5	6	3	3	4	5	2	4	6	3	3	3	4	4	6
A12115300810	1232	29	1	higher secondary	Hinduism	1	4	2	4	1	1	1	1	2	1	1	6	3	6	4	7	6	3	3	2	4	2	3	3	3	1	4	3	4	6	5	5	5	5	1	4	4	4	5	5	5	6	6	6
A12115300811	1232	25	1	higher secondary	Hinduism	1	5	3	3	2	2	2	4	6	5	4	7	4	7	6	6	6	2	3	4	1	3	1	4	4	2	4	3	4	6	3	6	2	4	4	4	3	5	2	4	6	3	4	4
A12115300812	1222	22	1	higher secondary	Islam	1	4	4	5	1	3	2	3	2	5	4	3	4	3	5	2	1	1	2	1	2	1	3	4	1	4	1	6	6	3	4	4	4	6	2	3	5	3	4	5	3	4	4	6
A11117114801	1207	21	2	higher secondary	Islam	1	7	1	3	1	6	7	4	4	2	4	7	7	7	6	6	1	4	2	3	2	2	1	0	0	4	3	4	1	6	4	2	6	5	1	4	6	4	4	4	2	5	4	6
A11117114802	1207	21	2	higher secondary	Islam	1	7	3	3	1	6	7	3	3	2	2	7	7	7	5	3	2	3	1	2	4	4	1	4	3	4	2	6	6	4	6	6	4	6	4	1	3	3	4	6	3	5	6	3
A11117114803	1207	21	2	higher secondary	Islam	1	7	1	1	1	5	7	2	2	2	2	7	7	7	4	3	3	4	3	3	2	1	2	2	1	4	4	4	4	3	4	3	6	6	4	5	4	4	3	4	3	5	3	4
A11117114804	1207	21	2	higher secondary	Islam	1	7	1	1	1	4	7	3	3	1	1	6	4	7	3	4	3	3	3	3	4	3	2	3	2	3	4	6	6	4	6	6	4	6	4	3	4	5	4	4	4	5	4	5
A11117114805	1207	32	1	Graduate	Islam	1	7	1	6	4	7	7	4	7	2	4	7	7	7	7	7	4	2	1	2	4	4	1	4	2	1	1	6	6	4	6	6	4	6	4	3	4	3	3	6	3	6	6	2
A11117114806	1207	48	2	Graduate	Islam	1	7	6	6	4	5	7	5	5	2	4	7	5	6	6	7	4	4	2	4	4	1	3	4	2	4	3	4	6	6	4	4	6	6	5	6	6	6	6	5	6	6	6	5
A11117114807	1207	22	1	higher secondary	Islam	1	3	1	1	1	3	6	5	5	2	3	7	7	7	7	7	4	3	4	2	1	4	2	1	3	4	1	4	6	3	4	5	5	6	2	2	6	4	3	6	3	4	4	6
A11117114808	1207	40	1	Graduate	Islam	1	7	1	6	2	6	7	4	7	2	3	7	7	7	7	7	3	2	1	2	1	2	1	3	2	1	2	6	6	4	5	5	5	6	6	4	4	6	3	4	4	6	4	4
A11117114809	1207	22	1	higher secondary	Islam	1	7	3	3	3	5	5	2	3	3	3	7	6	6	6	2	2	3	2	2	2	3	1	4	3	1	1	6	6	4	5	5	4	6	5	3	4	5	3	3	3	6	6	3
A11117114810	1207	22	1	higher secondary	Islam	1	7	1	1	1	4	1	1	1	3	4	7	5	4	4	3	3	3	3	3	2	2	3	3	2	2	2	6	6	6	5	4	4	4	3	4	4	5	4	6	4	4	4	4
A11117114811	1207	20	1	higher secondary	Islam	1	7	4	3	1	6	4	2	6	4	5	6	4	5	6	4	4	2	2	2	2	2	2	3	2	2	2	6	6	5	4	4	5	4	4	3	3	6	3	6	4	5	5	4
A11117114812	1207	45	2	Graduate	Islam	1	7	3	6	2	6	7	6	6	2	3	7	7	7	7	7	6	1	1	1	2	2	2	1	2	3	2	6	6	6	3	5	6	6	4	6	6	5	5	6	3	5	5	5
B 111173005 01	Mirpur Dhaka, 1216	29	1	Graduate	Islam	1	4	1	6	3	4	7	5	7	4	5	7	1	7	7	7	7	2	1	2	4	2	3	1	3	3	4	6	4	5	4	6	2	5	6	4	5	2	4	6	3	5	6	2
B 111173005 02	Mirpur Dhaka, 1216	47	1	Post-grad	Islam	1	7	4	6	2	7	7	5	7	5	5	7	1	7	7	7	7	3	3	1	4	2	3	4	1	2	2	6	2	4	3	6	5	3	6	4	4	6	2	5	4	6	6	3
B 111173005 03	Mirpur Dhaka, 1216	18	1	higher secondary	Islam	1	7	5	6	1	4	1	4	4	4	4	7	1	1	4	7	4	0	4	2	4	3	1	0	4	2	3	1	2	4	6	4	5	3	4	6	2	4	5	5	2	6	3	6
B 111173005 04	Mirpur Dhaka, 1216	18	1	higher secondary	Islam	1	3	1	1	1	2	1	1	1	1	1	4	1	7	7	4	7	0	1	2	3	4	4	3	2	1	0	3	4	2	6	3	6	1	4	4	2	4	5	2	4	6	6	6
B 111173005 05	Mirpur Dhaka, 1216	20	2	Undergrad Student	Islam	1	7	1	3	2	4	1	3	4	3	4	7	7	1	1	7	1	3	1	0	4	1	4	1	2	3	4	4	4	4	2	3	4	4	6	4	5	2	4	3	5	4	6	5
B 111173005 06	Mirpur Dhaka, 1216	18	1	Undergrad Student	Islam	1	4	1	1	1	1	4	4	4	4	4	7	7	7	7	4	1	2	1	3	4	2	1	1	3	2	2	6	3	6	4	2	6	5	1	3	5	4	2	4	6	5	2	6
B 111173005 07	Uttora Dhaka, 1230	28	2	higher secondary	Islam	1	4	4	4	3	4	1	4	4	4	3	4	4	4	4	7	7	3	1	3	2	4	4	1	2	4	3	3	6	5	2	4	3	3	5	4	2	6	2	3	5	5	5	3
B 111173005 08	Uttora Dhaka, 1230	55	2	Graduate	Islam	1	1	6	6	2	4	7	2	4	1	2	7	1	1	7	7	1	2	4	3	2	1	0	1	2	3	4	4	3	5	2	5	3	6	3	5	2	3	5	4	4	2	4	5
B 111173005 09	Mirpur Dhaka, 1216	20	1	Undergrad Student	Islam	1	4	1	6	3	4	7	4	6	4	6	4	3	4	4	5	2	2	1	4	3	2	3	1	4	2	1	5	4	1	3	5	4	3	4	4	2	3	4	6	4	2	1	4
B 111173005 10	Mirpur Dhaka, 1216	18	1	Undergrad Student	Islam	1	3	1	1	1	4	7	4	7	4	6	6	3	7	7	7	4	2	4	4	1	0	3	2	1	3	2	1	3	3	4	3	2	3	5	2	5	4	6	6	3	3	2	4
B 111173005 11	Mirpur Dhaka, 1216	18	1	higher secondary	Islam	1	7	1	1	1	4	4	4	7	4	4	7	7	7	7	7	1	4	1	2	3	1	2	1	2	2	4	3	5	2	3	5	3	3	2	4	3	2	6	1	5	3	2	3
B 111173005 12	Mirpur Dhaka, 1216	18	1	higher secondary	Islam	1	7	1	6	2	4	6	7	5	4	4	7	1	7	7	7	7	0	2	3	1	4	1	2	1	2	3	2	4	2	3	6	2	5	3	6	1	2	4	3	5	3	2	5
B 111132116(01)	1207	24	2	Undergrad Student	Islam	1	7	4	6	1	7	7	4	7	5	5	7	7	7	7	7	7	2	3	3	4	2	2	3	2	2	2	5	4	5	4	5	3	6	5	5	5	3	3	3	5	3	4	5
B 111132116(02)	1216	26	2	higher secondary	Islam	1	7	1	1	1	7	7	7	7	7	7	7	7	7	7	7	7	2	0	0	4	4	0	1	2	3	2	4	5	6	4	1	6	5	6	1	6	2	5	6	5	6	4	2
B 111132116(03)	1216	24	2	higher secondary	Islam	1	7	1	1	1	7	7	7	7	7	7	7	7	1	1	7	7	2	0	3	4	4	1	1	2	3	2	4	5	6	4	5	4	5	6	1	6	2	6	6	5	6	4	1
B 111132116(04)	1208	25	2	Undergrad Student	Hinduism	1	7	2	6	1	5	6	4	7	6	5	7	4	6	7	7	7	4	2	2	2	2	1	3	2	2	2	4	5	1	5	4	5	6	6	1	6	2	5	6	6	4	5	1
B 111132116(05)	1230	24	2	higher secondary	Islam	1	7	2	2	1	7	7	7	7	7	7	7	7	4	4	7	7	3	4	2	3	2	4	3	1	3	2	5	5	5	6	4	4	5	3	4	4	4	4	2	2	4	4	4
B 111132116(06)	1207	25	2	Undergrad Student	Islam	1	7	1	1	1	7	7	7	7	7	7	7	7	1	5	7	7	3	0	1	3	1	2	0	3	3	2	5	5	1	1	6	5	5	5	1	6	1	1	5	1	1	1	5
B 111132116(07)	1205	25	2	Undergrad Student	Islam	1	7	6	6	1	7	7	7	7	7	4	7	7	7	7	7	7	4	4	4	0	0	4	0	4	4	4	3	4	6	6	6	6	6	6	6	6	3	5	4	6	6	3	6
B 111132116(08)	1205	24	2	Undergrad Student	Islam	1	7	2	2	1	7	7	4	7	4	4	7	1	4	7	4	4	2	0	3	3	2	1	2	3	3	1	4	5	5	6	5	2	6	5	3	2	2	5	6	6	4	5	2
B 111132116(09)	1209	24	2	Undergrad Student	Islam	1	7	4	4	1	7	7	7	7	7	7	7	7	7	7	7	7	3	1	3	3	3	1	3	3	4	0	4	5	2	4	5	2	6	6	3	4	2	6	6	5	4	6	2
B 111132116(10)	1204	23	2	Undergrad Student	Islam	1	7	6	6	2	7	7	7	7	7	7	7	7	7	7	7	7	4	2	3	3	2	1	3	2	2	1	5	4	2	6	4	2	6	5	3	4	2	5	6	5	4	6	1
B 111132116(11)	1204	23	2	higher secondary	Islam	1	7	1	1	1	7	7	7	7	7	7	7	7	1	5	7	7	2	3	3	3	3	1	2	2	3	2	5	4	1	4	5	1	6	6	5	4	2	5	6	4	4	5	1
B 111132116(12)	1204	26	2	higher secondary	Islam	1	7	1	1	1	7	7	7	7	7	7	7	7	1	1	7	7	3	3	3	3	3	1	2	2	3	3	4	5	6	5	5	2	6	6	2	5	2	5	6	4	6	5	2
B 111151394 01	1209	20	2	higher secondary	Hinduism	1	4	1	5	1	4	1	4	1	4	1	7	7	4	7	7	7	1	1	2	3	4	3	3	0	2	4	6	4	6	4	5	1	5	4	1	2	1	1	1	6	1	4	5
B 111151394 02	1212	24	2	Undergrad Student	Islam	1	7	2	2	1	4	7	4	6	5	5	7	5	6	5	5	4	4	0	4	1	2	4	1	0	0	2	5	3	5	5	5	3	6	6	1	3	1	1	3	4	3	6	3
B 111151394 03	1212	24	2	higher secondary	Islam	1	7	3	3	1	4	1	4	4	6	5	7	1	5	4	4	4	1	4	4	3	2	2	3	1	3	2	6	5	6	6	5	1	6	6	1	3	5	4	6	5	6	4	3
B 111151394 04	1207	25	2	Post-grad	Islam	1	7	1	6	1	4	6	5	4	4	4	7	4	7	6	4	4	2	0	4	0	4	4	0	1	0	4	6	3	1	1	5	2	1	1	1	5	1	3	1	3	6	1	3
B 111151394 05	1212	23	2	Undergrad Student	Islam	1	6	3	6	2	4	7	4	4	5	3	7	4	6	7	7	4	2	3	4	4	2	2	3	2	2	2	6	4	4	6	5	3	5	4	1	4	1	2	4	4	2	4	4
B 111151394 06	1207	23	1	higher secondary	Islam	1	7	1	6	1	4	5	6	7	4	4	6	6	7	7	7	4	3	2	3	2	1	2	4	1	3	3	5	6	6	4	5	6	5	3	4	4	5	3	4	4	5	5	6
B 111151394 07	1207	27	1	Post-grad	Islam	1	7	4	6	2	5	4	4	4	5	3	5	4	5	4	5	4	2	4	3	2	3	4	3	2	4	4	5	3	5	4	5	6	6	4	2	3	4	4	5	3	1	4	4
B 111151394 08	1213	18	2	higher secondary	Islam	1	7	4	6	1	7	7	7	7	4	4	7	7	4	7	7	7	2	3	4	3	2	4	3	2	1	1	5	4	4	3	6	5	6	4	4	3	2	1	2	4	1	4	4
B 111151394 09	1213	26	1	Post-grad	Hinduism	1	7	2	5	2	4	7	4	1	4	4	7	7	4	7	5	4	2	3	2	2	1	2	2	1	1	0	6	6	5	4	5	4	6	3	4	5	2	3	4	4	1	6	4
B111151394 10	1219	27	1	Post-grad	Islam	1	7	4	5	3	1	1	7	1	1	1	1	7	7	7	7	7	4	0	3	1	4	3	1	1	2	2	3	4	3	4	1	3	6	1	1	1	1	1	6	6	5	3	1
B 111151394 11	1212	21	2	higher secondary	Islam	1	6	4	5	1	4	5	7	6	4	4	5	5	7	6	4	4	2	0	3	1	4	0	0	1	2	3	4	5	3	6	5	1	4	4	3	1	1	4	5	4	2	4	5
B111151394 12	1229	23	1	higher secondary	Islam	1	7	5	6	1	4	6	6	6	4	5	7	4	5	6	6	4	4	2	2	3	2	2	0	0	2	0	5	3	6	3	2	1	6	1	3	4	3	1	2	1	2	3	1
B 111153203 01	1207	42	2	Graduate	Islam	1	7	5	6	1	7	7	6	7	6	5	7	6	6	6	6	1	2	3	4	3	3	2	3	1	3	2	4	4	5	4	5	5	6	5	1	5	3	4	4	5	6	4	4
B 111153203 02	1207	18	2	higher secondary	Islam	1	6	4	4	1	6	7	4	7	3	6	7	1	7	3	1	1	4	4	4	1	1	4	2	3	3	4	5	4	4	4	6	6	6	1	4	6	1	6	4	6	6	3	4
B 111153203 03	1207	44	1	Graduate	Islam	1	5	1	6	1	5	7	6	7	6	4	6	4	5	5	4	2	2	2	2	3	3	2	3	2	3	2	5	4	5	4	5	5	5	3	3	6	4	5	4	1	5	4	4
B 111153203 04	1213	24	1	Undergrad Student	Islam	1	6	3	4	1	6	7	6	6	6	6	7	4	6	6	4	1	2	2	2	3	2	1	2	2	2	2	5	5	5	4	4	3	6	5	4	5	4	3	4	3	5	4	4
B 111153203 05	1207	18	1	higher secondary	Islam	1	6	3	6	1	6	7	6	6	6	5	5	6	6	6	4	1	2	2	2	3	2	2	3	3	2	2	4	4	4	3	4	3	5	4	3	5	4	5	3	5	5	4	5
B 111153203 06	1207	35	2	higher secondary	Islam	1	6	3	6	1	6	7	6	6	5	5	7	5	6	6	5	2	2	3	4	2	2	2	3	2	3	2	4	4	5	4	4	3	6	6	4	6	3	5	5	4	6	4	5
B 111153203 07	1209	23	2	higher secondary	Islam	1	7	3	6	1	6	7	7	7	6	6	7	5	7	7	4	1	3	2	2	2	2	1	3	2	2	2	4	5	6	4	4	3	6	6	3	6	3	3	4	4	6	4	4
B 111153203 08	1209	23	2	higher secondary	Islam	1	7	4	6	3	6	7	7	7	6	6	7	6	7	7	3	2	3	2	3	3	2	2	2	2	3	2	5	5	6	4	4	3	6	4	4	5	4	4	4	4	6	5	5
B 111153203 09	1207	40	1	Post-grad	Islam	1	6	3	6	1	6	7	6	6	6	6	7	5	6	6	6	1	3	2	2	3	2	2	3	2	3	3	4	5	5	4	5	4	6	5	4	5	3	4	5	4	6	4	3
B 111153203 10	1207	36	1	Post-grad	Islam	1	5	3	5	1	5	4	5	3	6	3	6	5	4	6	7	4	2	2	3	4	2	2	4	3	4	4	5	4	5	6	6	5	5	5	6	6	1	3	5	6	5	5	5
B 111153203 11	1207	48	2	Post-grad	Islam	1	6	1	6	1	6	4	6	6	5	6	6	5	6	6	3	1	2	4	1	2	1	2	2	1	4	3	3	4	5	3	4	6	5	5	4	5	3	4	5	2	6	4	4
B 111153203 12	1207	28	1	Graduate	Islam	1	5	1	3	1	5	6	5	3	4	5	7	4	4	4	4	4	2	1	2	3	3	1	3	2	3	2	5	5	5	4	5	3	5	5	3	5	3	4	5	5	6	5	5
11116125501	1216	55	1	Graduate	Islam	1	6	3	6	1	4	7	4	6	4	4	7	7	7	7	4	7	2	1	1	2	2	0	1	2	1	2	4	3	1	3	5	2	2	5	4	6	1	3	4	4	5	5	3
11116125502	1216	27	2	Graduate	Islam	1	4	3	4	2	5	3	2	3	5	4	3	4	3	2	4	5	0	1	2	1	2	2	1	2	3	0	3	5	4	5	4	5	2	5	4	4	5	3	4	5	4	5	3
11116125503	1216	26	2	Graduate	Islam	1	5	5	4	4	6	6	7	6	5	4	5	4	6	7	7	5	2	1	2	2	3	1	3	2	1	2	4	5	4	3	3	5	4	4	2	5	6	4	4	3	4	3	5
11116125504	1361	27	1	Graduate	Islam	1	2	3	5	4	5	5	4	5	3	4	6	6	5	6	7	5	1	2	2	3	1	2	2	1	0	2	5	4	4	3	5	2	4	3	5	4	3	5	6	3	4	5	3
11116125505	1216	24	1	Undergrad Student	Islam	1	6	3	4	4	5	6	4	6	4	5	6	7	7	7	4	7	0	1	1	2	1	3	1	3	1	2	5	4	1	4	4	4	5	4	3	5	4	4	4	5	3	5	4
11116125506	1229	28	1	Graduate	Islam	1	3	4	4	2	4	5	4	5	4	3	4	5	6	3	7	7	2	1	1	3	2	1	3	0	2	1	5	4	4	5	3	4	4	6	2	1	3	4	5	4	3	5	3
11116125507	1230	22	1	higher secondary	Islam	1	7	1	6	4	7	7	4	7	4	7	7	7	7	7	7	7	1	3	0	1	2	2	1	2	2	2	5	6	5	4	3	4	5	4	3	1	3	4	4	5	4	3	5
11116125508	1207	32	1	Graduate	Islam	1	7	6	6	5	6	7	6	7	7	5	4	6	5	6	6	7	2	2	2	1	2	1	3	0	2	0	4	5	1	5	2	4	3	3	4	5	4	1	2	3	4	5	6
11116125509	1216	30	1	Graduate	Islam	1	5	2	3	4	4	5	3	5	4	5	6	7	6	5	7	7	0	2	2	1	3	0	1	2	1	0	1	5	4	3	5	4	3	5	3	3	5	4	3	5	6	1	4
11116125510	1212	28	1	Graduate	Islam	1	7	1	4	4	5	7	4	7	7	7	7	7	4	4	7	7	2	1	3	1	3	1	2	2	0	1	5	4	1	4	5	3	5	3	4	5	4	3	4	5	5	3	5
11116125511	1223	30	1	Graduate	Islam	1	7	5	5	4	7	7	7	6	6	7	5	4	6	4	5	7	2	1	4	0	2	1	2	3	0	1	4	4	6	1	4	5	2	5	4	3	5	3	5	3	5	4	5
11116125512	1219	29	1	Graduate	Islam	1	6	1	4	1	3	4	3	3	4	2	3	4	3	2	3	4	1	1	2	1	3	1	2	4	1	2	6	5	1	2	1	4	5	4	4	5	4	5	4	3	5	4	5
B 111162077 01	1212	20	2	higher secondary	Islam	1	6	1	6	1	7	7	5	6	5	7	7	7	6	7	6	1	4	3	3	3	2	3	4	4	3	3	5	5	4	5	4	2	6	6	3	4	4	5	3	3	4	5	4
B 111162077 02	1230	26	1	Graduate	Islam	1	5	4	4	1	5	7	3	7	5	4	7	2	4	7	7	4	4	3	3	3	2	3	4	4	3	3	5	5	4	5	4	2	6	6	3	4	4	5	3	3	4	5	4
B 111162077 03	1230	25	2	higher secondary	Islam	1	6	1	6	4	5	2	3	6	6	5	7	7	7	7	6	3	3	4	4	4	2	3	4	4	3	3	6	4	4	5	4	2	6	6	3	4	5	4	3	3	4	5	4
B 111162077 04	1213	26	1	higher secondary	Islam	1	7	6	6	6	4	7	4	7	6	4	7	6	7	7	7	7	2	3	3	4	1	2	3	3	2	2	6	5	5	4	5	3	5	6	2	4	5	3	4	3	4	5	4
B 111162077 05	1216	26	1	Graduate	Islam	1	7	6	6	6	4	7	4	7	6	4	7	7	7	7	6	3	3	4	4	4	2	3	4	4	3	3	6	4	4	5	4	2	6	6	3	4	5	4	3	3	4	5	4
B 111162077 06	1212	26	1	Graduate	Islam	1	7	4	2	2	7	7	5	7	2	3	7	4	7	7	6	3	2	3	3	3	3	3	4	4	2	3	5	4	3	5	4	3	5	5	3	5	4	4	3	3	4	6	6
B 111162077 07	1230	21	1	higher secondary	Islam	1	7	2	6	1	4	7	4	7	6	4	7	6	7	7	7	7	2	3	3	3	3	4	4	2	3	3	5	4	3	5	4	3	5	5	3	5	4	4	3	3	4	6	4
B 111162077 08	1230	22	1	higher secondary	Islam	1	5	1	4	2	2	2	7	6	6	4	7	7	7	7	6	4	2	3	3	4	1	2	3	3	2	2	6	5	5	4	5	3	5	6	2	4	5	3	4	3	4	5	4
B 111162077 09	1230	24	1	higher secondary	Islam	1	7	6	6	6	7	7	2	7	3	6	7	7	7	7	7	7	3	3	2	4	1	2	3	3	2	2	5	6	5	4	4	5	4	3	5	5	2	4	5	3	5	4	3
B 111162077 10	1216	26	1	Graduate	Islam	1	7	1	3	3	4	2	2	7	7	4	7	6	6	6	6	3	3	3	2	4	1	2	3	3	2	2	5	6	5	4	4	4	5	3	5	5	2	4	5	3	5	4	3
B 111162077 11	1230	26	2	higher secondary	Islam	1	6	1	6	4	4	2	2	6	6	4	7	7	7	7	6	3	2	3	3	4	1	2	3	3	2	2	5	6	5	5	5	5	3	5	5	2	5	5	3	5	4	4	4
B 111162077 12	1230	24	1	higher secondary	Islam	1	6	1	6	4	4	2	2	6	6	4	7	7	7	7	6	3	3	4	4	2	2	1	3	1	0	1	5	5	4	5	3	3	4	3	1	4	3	3	6	3	3	4	3
B11116211501	1309	25	2	Undergrad Student	Islam	1	1	4	6	4	2	6	2	1	4	1	7	6	6	6	4	3	1	4	4	3	4	2	1	4	4	3	5	6	4	4	5	3	6	6	3	5	5	3	5	5	5	5	3
B11116211502	1310	28	1	Graduate	Islam	1	1	5	6	5	1	7	1	1	4	7	7	7	6	7	6	1	4	2	3	0	1	1	4	4	0	4	1	5	4	4	5	3	6	6	3	4	3	5	4	5	3	5	3
B11116211503	1209	26	1	Graduate	Islam	1	6	1	6	1	7	7	5	6	7	6	7	7	6	5	4	5	4	3	4	0	0	1	4	0	0	2	5	6	6	6	6	5	6	3	3	5	6	2	4	4	4	5	4
B11116211504	1349	24	1	Undergrad Student	Islam	1	1	4	6	4	1	7	2	1	1	1	7	6	6	6	3	3	3	3	4	0	0	3	0	0	2	3	5	5	6	5	6	5	5	3	3	5	6	2	4	4	4	5	4
B11116211505	1216	26	1	Graduate	Islam	1	5	1	5	3	7	7	5	5	6	5	7	7	6	7	1	1	4	3	4	1	1	4	0	0	1	3	6	6	5	6	6	5	6	4	3	5	6	2	4	4	6	5	6
B11116211506	1204	26	2	Graduate	Islam	1	5	1	2	1	6	2	4	5	4	5	7	7	2	6	3	2	4	3	4	1	0	3	0	0	2	4	6	5	6	3	6	6	5	2	3	3	6	5	4	6	4	4	2
B11116211507	1342	22	1	Undergrad Student	Islam	1	4	1	1	1	5	2	3	5	5	5	7	7	1	7	3	3	4	2	4	2	2	4	4	1	4	0	4	3	6	3	6	5	6	3	3	5	6	2	4	4	5	6	4
B11116211508	1310	27	1	Graduate	Islam	1	4	2	1	1	6	3	2	5	5	5	7	7	1	7	2	2	4	2	3	4	3	4	4	2	4	0	4	4	6	3	5	6	6	1	1	6	2	1	6	1	6	5	6
B11116211509	3827	27	1	Graduate	Islam	1	7	4	5	1	7	3	4	6	6	6	7	7	6	5	1	6	4	3	3	2	3	4	3	1	1	4	4	3	6	3	5	6	6	1	1	6	2	1	6	1	6	4	6
B11116211510	1900	28	1	Graduate	Islam	1	6	3	4	2	6	3	4	5	5	6	7	7	4	6	2	6	4	3	4	0	1	3	4	1	3	4	2	5	5	4	5	3	6	2	1	5	2	1	5	1	5	5	6
B11116211511	1309	29	1	Graduate	Islam	1	7	1	6	1	6	5	5	6	6	6	7	6	4	7	6	4	4	3	3	0	1	3	4	0	3	4	1	5	4	4	5	3	6	3	4	3	5	4	5	3	6	4	5
B11116211512	3827	29	1	Graduate	Islam	1	6	2	5	2	7	6	4	7	5	6	7	7	1	7	7	7	4	2	4	0	1	2	4	0	4	3	1	5	4	4	5	3	6	6	3	4	3	5	4	5	3	5	3
B 111163061 01	1207	23	1	higher secondary	Islam	1	6	2	4	4	5	4	5	5	6	6	7	6	6	6	7	5	1	2	2	1	0	3	1	0	2	3	4	4	5	5	5	4	6	6	3	4	4	4	5	5	4	4	4
B 111163061 02	1207	22	1	higher secondary	Islam	1	6	2	3	4	5	5	6	5	5	6	7	6	5	6	7	5	2	3	3	2	1	2	1	0	3	1	4	5	4	4	5	4	6	6	4	4	5	4	5	5	4	5	5
B 111163061 03	1207	22	1	higher secondary	Islam	1	6	3	4	4	5	6	6	5	6	5	7	6	6	7	7	4	2	2	3	2	1	2	2	3	3	1	5	5	4	3	5	4	4	6	4	5	5	3	5	4	5	5	4
B 111163061 04	1207	20	1	higher secondary	Islam	1	6	2	4	3	5	6	5	6	6	6	7	6	5	6	7	6	1	2	3	2	2	2	1	3	2	2	5	3	4	4	5	4	6	6	5	4	4	3	5	4	4	5	5
B 111163061 05	1207	20	1	higher secondary	Islam	1	7	2	3	3	6	6	5	5	5	6	7	6	6	6	7	4	1	2	1	0	1	2	2	1	2	1	4	3	4	3	5	5	4	5	3	5	4	5	6	6	4	5	4
B 111163061 06	1207	22	1	higher secondary	Islam	1	7	2	3	3	6	5	5	5	6	6	7	5	5	6	7	5	1	2	2	2	1	0	0	1	1	2	3	3	4	5	4	3	4	4	5	6	6	5	4	6	4	5	6
B 111163061 07	1207	22	1	higher secondary	Islam	1	7	3	3	3	5	6	6	6	5	6	7	5	6	6	6	5	2	1	1	2	3	2	2	3	1	1	5	4	4	2	4	4	3	5	4	4	5	3	4	5	4	5	5
B 111163061 08	1216	21	2	higher secondary	Islam	1	7	3	3	3	6	4	7	6	5	5	7	6	7	7	5	4	1	2	1	2	2	1	1	2	0	2	4	4	3	4	2	4	5	5	4	3	5	4	4	4	4	5	6
B 111163061 09	1209	22	1	higher secondary	Islam	1	7	4	2	3	5	6	6	6	6	5	7	5	6	7	6	5	1	1	3	2	3	3	1	0	0	0	3	4	4	3	5	3	4	5	4	5	4	4	5	3	6	3	4
B 111163061 10	1207	23	1	higher secondary	Islam	1	7	3	3	3	6	5	6	7	7	5	6	6	5	6	6	4	2	2	1	1	2	2	3	2	1	3	4	4	3	4	2	4	5	4	5	4	4	6	3	4	4	3	5
B 111163061 11	1207	21	2	higher secondary	Islam	1	7	3	3	3	6	4	6	6	3	5	7	6	7	7	7	4	2	2	1	1	1	2	1	1	3	3	4	4	4	3	3	4	3	4	2	4	5	5	6	3	3	4	4
B 111163061 12	1207	23	1	higher secondary	Islam	1	7	2	3	3	6	4	6	5	5	6	7	6	6	6	7	4	2	4	2	1	2	1	3	2	2	2	2	4	4	3	4	5	4	3	5	5	3	5	4	3	5	4	4
b11116309301	1216	24	1	higher secondary	Islam	1	7	3	6	6	7	7	7	7	7	7	7	4	7	7	7	6	2	3	2	4	1	2	3	2	1	1	5	4	5	2	4	2	6	6	1	2	3	4	5	3	4	6	4
b11116309302	1207	24	1	higher secondary	Islam	1	7	1	6	2	4	4	7	4	7	7	7	5	6	7	7	7	4	0	2	4	3	2	2	3	2	2	6	5	5	6	6	1	6	5	1	4	1	4	6	1	6	6	2
b11116309303	1207	23	1	higher secondary	Islam	1	7	2	3	4	4	7	1	4	7	4	7	4	7	4	4	4	3	1	1	0	2	2	0	4	4	1	5	2	3	3	2	1	4	5	3	3	5	4	4	6	6	1	2
b11116309304	1212	24	1	higher secondary	Islam	1	6	4	5	4	3	4	5	5	7	5	5	4	4	7	5	7	4	4	2	4	1	2	2	3	3	1	3	5	5	3	4	4	6	2	1	3	5	3	1	3	6	5	2
b11116309305	1209	22	1	higher secondary	Islam	1	7	5	2	5	6	7	3	6	3	5	7	5	6	5	6	6	2	4	2	0	3	1	3	3	2	3	6	4	5	4	4	3	5	2	5	6	5	1	3	5	5	5	6
b11116309306	1216	25	1	higher secondary	Islam	1	6	1	3	1	6	2	6	7	6	6	7	6	7	7	7	3	2	0	2	3	1	2	4	1	3	1	5	5	4	6	5	3	3	6	4	4	1	2	2	5	6	4	4
b11116309307	1207	26	1	Graduate	Islam	1	7	2	4	1	4	4	4	7	7	7	7	4	7	7	7	4	2	2	0	2	3	3	1	1	4	4	5	6	4	1	2	2	5	4	4	3	6	6	5	3	5	4	5
b11116309308	1207	22	1	higher secondary	Islam	1	4	2	5	3	7	7	4	4	4	1	4	4	7	7	4	4	3	3	2	3	2	1	1	2	4	2	4	2	4	3	5	6	5	6	2	3	1	4	6	2	5	5	4
b11116309309	1207	19	2	higher secondary	Islam	1	6	3	4	3	6	7	4	4	4	4	7	7	7	7	7	7	3	4	4	3	2	3	3	2	2	3	3	4	4	5	5	4	4	5	4	2	4	5	3	5	3	3	5
b11116309310	1205	20	2	higher secondary	Islam	1	7	1	3	3	7	4	7	7	1	7	7	7	4	6	4	5	3	4	1	0	3	3	1	3	4	2	5	3	5	3	4	4	3	4	4	3	6	6	3	5	3	4	5
b11116309311	1207	23	2	higher secondary	Islam	1	6	1	1	1	6	4	4	7	1	4	7	4	4	1	1	1	2	3	2	4	3	1	2	1	2	2	6	3	6	5	6	1	6	6	1	1	1	2	2	4	5	1	2
b11116309312	1216	22	2	higher secondary	Islam	1	6	1	3	1	5	4	5	7	4	5	7	4	6	7	4	4	2	3	3	2	2	1	2	2	2	3	4	3	4	4	5	4	4	5	4	5	5	4	2	4	5	4	3
B111163109 01	1205	24	1	higher secondary	Islam	1	6	1	3	1	4	6	6	7	2	2	7	4	7	3	2	1	2	2	3	2	1	3	2	2	3	4	3	5	6	5	2	1	6	1	4	5	2	1	4	5	2	2	3
B111163109 02	1205	24	1	higher secondary	Islam	1	7	1	4	1	7	7	5	6	5	5	7	1	3	5	4	3	0	0	0	4	2	2	3	4	2	0	6	2	4	1	5	1	4	6	2	4	4	3	2	3	4	3	4
B111163109 03	1205	25	1	higher secondary	Islam	1	7	6	6	3	7	7	5	3	4	4	7	6	7	7	7	4	2	2	3	2	2	3	2	1	3	3	3	3	3	3	3	2	5	4	2	2	3	3	1	3	3	4	2
B111163109 04	1205	25	1	higher secondary	Islam	1	5	1	4	1	5	4	5	7	4	5	7	6	6	6	5	4	2	3	4	2	3	4	2	2	2	3	5	2	1	3	1	3	4	2	3	4	4	4	4	4	5	5	3
B111163109 05	1205	22	1	higher secondary	Islam	1	4	4	4	4	4	6	4	5	4	4	7	7	7	7	4	4	3	1	0	3	2	4	3	3	2	2	2	1	3	2	2	2	2	2	2	2	2	1	1	4	2	6	5
B111163109 06	1207	24	1	higher secondary	Islam	1	6	1	1	1	4	7	4	4	2	6	7	6	7	7	4	2	2	3	4	2	3	4	2	2	2	3	5	2	1	3	1	3	4	2	3	4	4	4	4	4	5	5	3
B111163109 07	1207	20	1	higher secondary	Islam	1	7	2	4	1	6	7	6	7	4	4	7	4	5	7	4	5	2	2	3	2	2	3	2	1	3	3	5	4	5	2	5	2	6	5	3	4	3	4	4	1	4	6	2
B111163109 08	1219	27	2	Graduate	Islam	1	7	3	6	3	7	7	7	7	7	4	7	4	4	7	4	1	3	2	4	2	4	2	4	3	2	3	4	5	1	4	5	6	5	4	1	4	1	4	1	5	4	4	5
B111163109 09	1207	21	2	higher secondary	Islam	1	7	1	1	1	5	7	4	7	7	6	7	4	7	7	7	2	4	4	4	1	2	4	1	2	4	4	5	5	1	1	3	4	6	6	4	5	5	4	3	5	4	4	4
B111163109 10	1209	23	2	higher secondary	Islam	1	7	5	6	1	7	7	7	4	1	7	7	7	7	7	7	4	1	2	4	4	2	4	4	1	2	0	6	6	6	1	1	6	6	1	1	6	1	6	6	1	1	6	6
B111163109 11	1207	24	2	higher secondary	Islam	1	6	2	5	2	4	7	2	5	4	5	7	4	6	6	4	3	3	2	2	3	3	3	4	4	4	3	5	2	2	2	5	1	6	1	1	5	2	5	6	6	6	5	4
B111163109 12	1203	24	1	higher secondary	Islam	1	5	1	1	1	6	5	5	6	4	4	5	5	5	4	5	4	1	3	2	3	1	3	3	1	1	1	5	5	5	4	4	3	2	2	4	4	4	3	2	3	4	3	4
B11116314101	1229	24	1	higher secondary	Islam	1	7	5	5	4	4	4	5	3	5	7	7	7	4	6	4	6	2	2	0	1	2	1	2	2	1	1	5	4	6	1	3	4	4	5	5	3	4	3	1	3	5	2	2
B11116314102	1229	22	1	Undergrad Student	Islam	1	7	1	1	4	1	5	2	4	5	2	7	4	1	2	5	5	1	2	2	1	2	3	0	0	1	2	5	4	4	5	3	4	5	4	5	3	3	5	4	5	4	5	2
B11116314103	1229	28	1	Graduate	Islam	1	7	1	5	1	3	6	7	7	4	3	2	4	1	3	1	2	2	3	1	3	2	1	2	2	1	2	4	2	5	6	4	4	3	4	3	5	4	5	4	3	3	5	4
B11116314104	1229	26	1	higher secondary	Islam	1	7	4	5	5	4	2	5	4	4	3	3	2	1	5	4	2	3	1	2	2	1	0	2	1	2	2	3	5	4	3	5	6	3	4	5	3	5	4	4	3	5	2	4
B11116314105	1219	20	1	higher secondary	Hinduism	1	7	5	5	5	7	4	3	6	5	4	2	4	3	6	6	7	2	1	3	1	3	1	2	0	1	1	4	3	5	4	4	4	5	3	5	4	5	4	1	4	4	4	5
B11116314106	1207	29	1	Graduate	Islam	1	7	5	5	5	4	5	5	4	4	7	7	7	7	5	4	6	3	2	1	3	0	2	1	2	1	1	6	2	1	3	4	5	4	3	5	3	5	4	4	5	3	4	4
B11116314107	1212	26	1	Graduate	Islam	1	7	6	6	6	7	7	7	7	7	7	7	7	7	7	1	1	1	2	2	1	2	2	2	1	3	0	4	3	1	3	4	4	5	4	3	5	5	6	5	4	3	4	5
B11116314108	1230	32	2	Graduate	Islam	1	7	6	6	6	1	2	2	3	4	6	7	7	7	7	1	1	1	2	1	3	0	2	0	2	2	2	3	4	5	4	1	2	3	4	5	6	4	5	1	5	2	4	3
B11116314109	1229	25	1	higher secondary	Islam	1	7	6	6	6	3	4	7	7	7	1	1	3	4	3	5	5	1	3	0	1	2	1	0	0	2	2	5	3	3	5	4	3	5	6	1	4	1	5	4	3	5	4	3
B11116314110	1229	25	1	Undergrad Student	Islam	1	7	6	5	6	4	3	7	3	6	7	7	7	5	6	4	4	1	3	1	2	2	0	1	2	1	3	3	4	5	4	3	4	5	5	3	5	5	4	1	4	5	3	5
B11116314111	1209	34	1	Post-grad	Islam	1	7	5	6	6	3	2	3	2	6	3	2	7	7	4	4	5	0	2	1	2	3	0	1	2	1	4	5	4	3	5	3	5	3	5	4	5	4	4	6	1	4	5	2
B11116314112	1209	32	1	Post-grad	Islam	1	7	5	5	5	4	5	3	4	5	4	7	7	7	7	6	5	1	3	1	2	4	1	2	1	1	2	4	4	5	4	5	4	3	5	4	5	6	5	1	2	1	4	5
B111163144 01	1207	24	1	Undergrad Student	Islam	1	7	2	6	1	7	7	7	7	7	6	7	4	4	5	6	4	2	3	2	4	3	1	2	1	4	0	5	4	5	4	5	3	6	5	5	5	3	3	3	5	3	4	5
B111163144 02	1207	26	1	higher secondary	Islam	1	7	1	1	6	4	7	6	6	6	6	7	5	6	5	6	6	1	0	1	4	4	1	4	3	1	1	6	5	1	1	6	1	6	6	1	1	1	1	6	1	6	6	1
B111163144 03	1207	24	1	higher secondary	Islam	1	7	1	1	1	7	7	7	7	7	7	7	7	1	1	7	7	2	0	3	4	4	1	1	2	3	2	4	5	6	4	5	4	5	6	1	6	2	6	6	5	6	4	1
B111163144 04	1207	25	1	Undergrad Student	Hinduism	1	7	2	6	1	5	6	4	7	6	5	7	4	6	7	7	7	4	2	2	2	2	1	3	2	2	2	4	5	1	5	4	5	6	6	1	6	2	5	6	6	4	5	1
B111163144 05	1207	24	1	higher secondary	Islam	1	7	2	2	1	7	7	7	7	7	7	7	7	4	4	7	7	3	4	2	3	2	4	3	1	3	2	5	5	5	6	4	4	5	3	4	4	4	4	2	2	4	4	4
B111463144 06	1207	25	1	Undergrad Student	Islam	1	7	1	1	1	7	7	7	7	7	7	7	7	1	5	7	7	3	0	1	3	1	2	0	3	3	2	5	5	1	1	6	5	5	5	1	6	1	1	5	1	1	1	5
B111163144 07	1207	25	1	Undergrad Student	Islam	1	7	6	6	1	7	7	7	7	7	4	7	7	7	7	7	7	4	4	4	0	0	4	0	4	4	4	3	4	6	6	6	6	6	6	6	6	3	5	4	6	6	3	6
B111163144 08	1207	24	1	Undergrad Student	Islam	1	7	2	2	1	7	7	4	7	4	4	7	1	4	7	4	4	2	0	3	3	2	1	2	3	3	1	4	5	5	6	5	2	6	5	3	2	2	5	6	6	4	5	2
B111163144 09	1207	24	1	Undergrad Student	Islam	1	7	4	4	1	7	7	7	7	7	7	7	7	7	7	7	7	3	1	3	3	3	1	3	3	4	0	4	5	2	4	5	2	6	6	3	4	2	6	6	5	4	6	2
B111163144 10	1207	23	1	Undergrad Student	Islam	1	7	6	6	2	7	7	7	7	7	7	7	7	7	7	7	7	4	2	3	3	2	1	3	2	2	1	5	4	2	6	4	2	6	5	3	4	2	5	6	5	4	6	1
B111163144 11	1207	23	1	higher secondary	Islam	1	7	1	1	1	7	7	7	7	7	7	7	7	1	5	7	7	2	3	3	3	3	1	2	2	3	2	5	4	1	4	5	1	6	6	5	4	2	5	6	4	4	5	1
B111163144 12	1207	26	1	higher secondary	Islam	1	7	1	1	1	7	7	7	7	7	7	7	7	1	1	7	7	3	3	3	3	3	1	2	2	3	3	4	5	6	5	5	2	6	6	2	5	2	5	6	4	6	5	2
B111171246 01	1203	26	1	Graduate	Hinduism	1	6	2	5	4	4	6	4	6	4	4	4	4	4	4	6	5	2	2	3	2	0	2	2	2	2	0	4	3	4	4	3	3	6	6	5	5	5	6	4	3	3	3	6
B111171246 02	1207	26	1	Graduate	Islam	1	7	1	3	3	4	4	5	4	5	5	7	7	7	3	7	3	3	2	2	3	2	1	2	4	2	0	5	4	4	5	5	2	6	6	1	2	3	3	4	2	4	5	3
B111171246 03	1000	20	2	higher secondary	Hinduism	1	5	5	5	4	4	4	4	4	1	4	4	7	4	4	7	7	2	3	2	4	3	2	3	2	1	1	5	4	3	4	5	3	6	6	3	5	3	2	1	1	3	6	4
B111171246 04	1217	22	1	higher secondary	Islam	1	7	1	5	1	7	1	4	4	5	5	7	1	1	7	7	5	1	2	3	3	2	0	2	4	0	0	5	4	5	3	4	4	5	4	4	3	4	5	1	2	6	5	2
B111171246 05	1211	29	1	Graduate	Hinduism	1	7	1	3	2	4	7	4	4	1	4	7	7	7	7	7	7	1	0	3	2	2	1	3	4	2	0	5	3	4	4	5	2	6	5	1	2	2	3	1	1	1	6	2
B111171246 06	1203	22	1	higher secondary	Islam	1	5	1	4	2	4	4	4	4	1	4	4	7	4	4	7	7	3	2	2	3	4	1	2	3	0	0	6	4	4	3	5	2	6	5	1	2	3	3	2	1	2	6	3
B111171246 07	1412	21	2	higher secondary	Islam	1	5	1	4	2	4	4	4	4	5	4	7	7	4	7	7	7	2	2	2	1	0	2	1	0	2	2	5	5	4	4	5	2	6	4	3	3	4	3	1	2	4	5	4
B111171246 08	1219	21	2	higher secondary	Hinduism	1	7	1	3	2	1	7	1	1	1	1	7	7	1	7	7	7	2	3	2	1	1	2	3	2	1	1	4	4	5	3	4	2	6	5	3	2	4	3	2	2	3	5	2
B111171246 09	1100	22	1	higher secondary	Hinduism	1	7	3	5	2	4	4	2	7	4	5	7	2	6	4	5	5	3	3	4	3	2	1	2	2	1	0	6	4	4	4	6	2	6	4	3	3	4	3	1	1	3	6	4
B111171246 10	1217	21	2	higher secondary	Islam	1	7	1	6	2	4	5	7	7	7	7	7	6	7	7	7	1	1	2	2	3	2	1	2	4	0	0	4	5	4	4	6	2	6	5	2	3	4	2	1	3	2	5	4
B111171246 11	1217	21	2	higher secondary	Islam	1	7	1	3	2	4	1	7	4	4	7	7	1	4	7	7	7	3	3	4	2	3	1	2	2	1	0	5	4	6	4	5	3	6	4	1	5	2	4	1	2	2	5	3
B111171246 12	1214	22	1	higher secondary	Islam	2	1	2	1	2	4	1	1	4	4	7	1	7	4	7	7	7	3	3	4	2	3	1	4	0	2	0	6	5	4	5	3	2	6	6	1	3	3	1	1	1	3	6	1
B11117200601	1230	42	2	Graduate	Islam	1	7	3	6	1	6	2	6	7	1	1	7	7	4	6	7	7	2	1	1	2	2	0	1	2	1	2	4	3	1	3	5	2	2	5	4	6	1	3	4	4	5	5	3
B11117200602	1230	19	1	higher secondary	Islam	1	7	1	5	1	4	6	4	4	1	1	7	6	4	6	7	6	0	1	2	1	2	2	1	2	3	0	3	5	4	5	4	5	2	5	4	4	5	3	4	5	4	5	3
B11117200603	1212	48	1	Graduate	Islam	1	7	2	6	1	4	7	6	6	1	2	7	6	6	4	7	7	2	1	2	2	3	1	3	2	1	2	4	5	4	3	3	5	4	4	2	5	6	4	4	3	4	3	5
B11117200604	1216	26	1	higher secondary	Islam	1	7	1	3	1	5	4	4	4	1	4	7	4	5	4	7	6	1	2	2	3	1	2	2	1	0	2	5	4	4	3	5	2	4	3	5	4	3	5	6	3	4	5	3
B11117200605	1216	27	1	Graduate	Islam	1	7	1	4	1	5	1	4	4	1	4	7	4	4	4	7	7	0	1	1	2	1	3	1	3	1	2	5	4	1	4	4	4	5	4	3	5	4	4	4	5	3	5	4
B11117200606	1207	21	2	higher secondary	Islam	1	7	1	4	1	4	7	4	4	4	4	7	7	4	6	7	7	2	1	1	3	2	1	3	0	2	1	5	4	4	5	3	4	4	6	2	1	3	4	5	4	3	5	3
B11117200607	1212	22	1	higher secondary	Islam	1	7	1	4	1	6	4	4	4	1	1	7	7	4	6	7	7	1	3	0	1	2	2	1	2	2	2	5	6	5	4	3	4	5	4	3	1	3	4	4	5	4	3	5
B11117200608	1212	22	1	higher secondary	Islam	1	7	1	4	1	4	7	4	4	1	1	7	6	7	6	7	7	2	2	2	1	2	1	3	0	2	0	4	5	1	5	2	4	3	3	4	5	4	1	2	3	4	5	6
B11117200609	1230	28	1	higher secondary	Islam	1	7	6	6	1	6	4	4	7	1	4	7	6	4	4	7	6	0	2	2	1	3	0	1	2	1	0	1	5	4	3	5	4	3	5	3	3	5	4	3	5	6	1	4
B11117200610	1222	34	1	Graduate	Islam	1	7	1	6	1	4	4	4	4	1	1	7	6	7	4	7	4	2	1	3	1	3	1	2	2	0	1	5	4	1	4	5	3	5	3	4	5	4	3	4	5	5	3	5
B11117200611	1212	26	1	higher secondary	Islam	1	7	1	6	1	4	7	4	6	1	4	7	6	4	6	7	4	2	1	4	0	2	1	2	3	0	1	4	4	6	1	4	5	2	5	4	3	5	3	5	3	5	4	5
B11117200612	1212	24	1	higher secondary	Islam	1	7	1	4	1	4	4	4	4	4	1	7	4	4	4	7	7	1	1	2	1	3	1	2	4	1	2	6	5	1	2	1	4	5	4	4	5	4	5	4	3	5	4	5
B 111172007 01	Dhaka-1000	25	1	Post-grad	Islam	1	5	3	6	3	6	6	3	5	2	4	7	7	6	6	7	7	2	3	3	3	1	2	4	2	4	2	4	4	5	5	5	5	6	4	3	5	3	4	4	5	5	5	3
B 111172007 02	Dhaka-1000	23	1	Undergrad Student	Islam	1	6	4	5	3	6	4	4	5	5	5	7	4	7	7	6	4	4	3	3	2	2	3	4	4	4	3	4	5	6	3	5	5	6	5	4	5	2	4	4	6	5	5	3
B 111172007 03	Dhaka-1217	22	1	higher secondary	Islam	1	7	4	6	6	7	7	7	7	7	4	7	7	7	7	6	5	2	3	3	4	3	3	3	1	3	3	5	3	6	4	6	5	6	6	4	5	3	4	5	3	6	6	5
B 111172007 04	Dhaka-1207	27	2	Post-grad	Islam	1	7	4	4	3	6	5	4	5	5	5	7	6	6	6	4	4	1	2	1	3	4	4	2	3	2	1	5	5	4	4	5	3	4	4	5	4	3	3	4	3	4	4	5
B 111172007 05	Dhaka-1000	23	2	Undergrad Student	Islam	1	7	3	5	3	7	6	6	6	5	6	7	5	7	7	5	4	3	2	3	4	3	1	2	2	4	2	4	4	5	5	6	6	5	5	4	4	2	2	4	5	5	5	5
B 111172007 06	Dhaka-1000	19	1	higher secondary	Islam	1	7	5	6	3	7	7	6	6	1	4	7	4	7	7	4	7	2	1	2	4	1	3	4	0	1	3	4	4	5	3	4	6	5	5	5	4	2	2	6	2	4	3	4
B 111172007 07	Dhaka-1000	20	1	higher secondary	Islam	1	6	2	4	1	4	4	5	5	5	6	7	2	4	7	2	2	2	1	3	4	0	2	3	4	1	1	2	2	5	3	5	6	6	6	2	4	1	1	5	4	4	5	4
B 111172007 08	Dhaka-1000	22	1	higher secondary	Islam	1	7	3	3	3	6	5	6	5	4	5	7	5	6	7	4	4	3	2	4	0	2	2	1	3	4	3	4	4	4	5	5	6	6	3	4	4	2	1	4	3	4	5	5
B 111172007 09	Dhaka-1100	21	1	higher secondary	Islam	1	5	3	3	2	4	3	1	5	5	4	7	7	6	7	6	4	3	4	2	2	1	2	3	0	2	2	1	5	3	1	4	1	6	4	1	5	1	5	4	4	4	5	3
B 111172007 10	Dhaka-1100	22	1	higher secondary	Islam	1	7	1	6	5	4	3	4	4	4	4	7	4	6	7	7	4	4	3	3	4	3	3	2	3	3	2	4	3	3	2	4	5	3	3	4	3	1	1	4	4	6	5	4
B 111172007 11	Dhaka-1217	21	2	higher secondary	Islam	1	7	4	6	3	4	7	4	7	4	4	7	4	4	7	4	4	0	1	1	3	3	2	2	4	2	1	3	4	4	5	5	4	6	3	4	4	4	4	5	2	3	4	4
B 111172007 12	Dhaka-1000	21	2	higher secondary	Islam	1	7	5	6	5	4	7	7	7	7	7	7	7	6	7	6	7	3	2	4	2	2	3	1	2	3	3	3	3	6	2	3	4	6	5	3	4	2	1	5	2	5	5	6
B 111172028(01)	1207	27	1	higher secondary	Islam	1	5	2	5	2	5	1	5	6	4	5	1	5	5	5	7	6	2	3	4	3	0	3	2	3	4	2	5	4	6	5	5	4	2	1	5	4	2	2	2	1	6	5	5
B 111172028(02)	1209	29	1	Graduate	Islam	1	5	1	3	1	1	1	1	7	1	5	1	7	4	5	5	6	3	2	3	3	2	2	1	3	3	2	4	5	4	5	5	4	6	3	5	4	3	4	4	4	5	6	5
B 111172028(03)	1207	26	1	higher secondary	Islam	1	6	5	1	4	5	1	4	5	6	5	3	5	1	4	6	6	4	3	4	4	2	2	1	2	3	3	4	6	4	4	5	3	5	6	4	5	3	5	1	4	5	4	5
B 111172028(04)	1209	29	1	higher secondary	Islam	1	7	1	1	3	5	4	5	6	6	5	3	5	2	3	4	4	3	2	4	2	3	2	3	4	1	0	4	5	6	4	6	3	6	1	3	5	1	4	5	4	5	5	4
B 111172028(05)	1207	28	1	higher secondary	Islam	1	6	5	1	3	5	1	5	6	5	5	4	4	4	4	5	5	2	3	0	2	2	3	1	4	1	0	4	6	3	5	1	4	6	5	5	3	6	4	3	1	4	5	3
B 111172028(06)	1230	25	1	higher secondary	Islam	1	6	1	1	3	5	4	4	5	5	4	2	5	5	6	6	5	2	3	2	4	4	3	0	3	1	4	5	4	1	4	5	4	5	6	4	5	1	1	2	4	6	6	5
B 111172028(07)	1219	25	1	higher secondary	Islam	1	6	5	1	4	5	1	3	4	5	4	3	5	5	4	6	7	2	2	3	4	0	1	2	4	3	2	4	5	6	5	5	4	5	5	4	3	1	2	4	5	5	5	4
B 111172028(08)	1222	28	1	Graduate	Islam	1	7	1	1	1	6	1	6	7	7	7	6	6	6	6	6	6	3	2	4	4	1	3	4	2	4	4	1	6	6	5	6	1	6	6	4	4	1	3	5	6	6	6	6
B 111172028(09)	1208	28	1	higher secondary	Islam	1	5	5	5	5	5	5	4	3	5	4	5	3	3	3	4	4	2	3	0	2	1	2	4	4	3	4	4	5	2	5	5	3	3	4	6	6	1	3	5	4	4	6	6
B 1111720280(10)	1209	29	1	Graduate	Islam	1	7	1	1	4	7	1	4	6	5	5	4	4	4	5	6	5	2	0	2	3	2	4	3	2	3	3	5	6	5	5	6	4	5	3	6	3	3	5	4	6	6	4	6
B 111172028(11)	1219	32	1	Post-grad	Islam	1	7	1	1	1	6	1	5	7	6	6	4	4	4	6	6	5	3	2	3	4	4	3	2	3	4	3	5	6	5	6	6	4	6	3	4	4	6	6	5	3	3	5	5
B 111172028(12)	1206	28	1	higher secondary	Islam	1	6	5	1	3	5	4	5	5	6	6	4	4	5	5	6	5	2	4	4	3	3	4	2	4	2	4	5	4	4	5	6	6	4	4	6	4	4	5	3	5	6	6	6
B11117204601	1207	55	1	Graduate	Hinduism	1	5	1	5	2	4	4	4	4	1	4	4	7	4	4	7	7	3	0	2	3	2	0	4	2	2	0	6	4	5	4	6	1	6	5	2	3	4	4	4	3	4	6	1
B11117204602	1212	20	1	higher secondary	Islam	1	7	1	3	3	4	4	5	4	5	5	7	7	7	3	7	3	3	2	2	3	2	1	2	4	2	0	5	4	4	5	5	2	6	6	1	2	3	3	4	2	4	5	3
B11117204603	1207	48	2	Graduate	Hinduism	1	5	5	5	4	4	4	4	4	1	4	4	7	4	4	7	7	2	3	2	4	3	2	3	2	1	1	5	4	3	4	5	3	6	6	3	5	3	2	1	1	3	6	4
B11117204604	1212	25	1	Undergrad Student	Islam	1	7	1	5	1	7	1	4	4	5	5	7	1	1	7	7	5	1	2	3	3	2	0	2	4	0	0	5	4	5	3	4	4	5	4	4	3	4	5	1	2	6	5	2
B11117204605	1212	20	1	higher secondary	Islam	1	7	1	3	2	4	7	4	4	1	4	7	7	7	7	7	7	1	0	3	2	2	1	3	4	2	0	5	3	4	4	5	2	6	5	1	2	2	3	1	1	1	6	2
B11117204606	1207	25	1	Undergrad Student	Hinduism	1	5	1	4	2	4	4	4	4	1	4	4	7	4	4	7	7	3	2	2	3	4	1	2	3	0	0	6	4	4	3	5	2	6	5	1	2	3	3	2	1	2	6	3
B11117204607	1702	20	1	Undergrad Student	Hinduism	1	5	1	4	2	4	4	4	4	5	4	7	7	4	7	7	7	2	2	2	1	0	2	1	0	2	2	5	5	4	4	5	2	6	4	3	3	4	3	1	2	4	5	4
B11117204608	1212	28	1	higher secondary	Islam	1	7	1	3	2	1	7	1	1	1	1	7	7	1	7	7	7	2	3	2	1	1	2	3	2	1	1	4	4	5	3	4	2	6	5	3	2	4	3	2	2	3	5	2
B11117204609	1212	20	1	higher secondary	Islam	1	7	3	5	2	4	4	2	7	4	5	7	2	6	4	5	5	3	3	4	3	2	1	2	2	1	0	6	4	4	4	6	2	6	4	3	3	4	3	1	1	3	6	4
B11117204610	1212	20	1	higher secondary	Islam	1	7	1	6	2	4	5	7	7	7	7	7	6	7	7	7	1	1	2	2	3	2	1	2	4	0	0	4	5	4	4	6	2	6	5	2	3	4	2	1	3	2	5	4
B11117204611	1209	20	1	higher secondary	Islam	1	7	1	3	2	4	1	7	4	4	7	7	1	4	7	7	7	3	3	4	2	3	1	2	2	1	0	5	4	6	4	5	3	6	4	1	5	2	4	1	2	2	5	3
B11117204612	1208	25	1	higher secondary	Islam	2	1	2	1	2	4	1	1	4	4	7	1	7	4	7	7	7	3	3	4	2	3	1	4	0	2	0	6	5	4	5	3	2	6	6	1	3	3	1	1	1	3	6	1
B111172054 01	1100	27	1	Graduate	Islam	1	7	1	6	1	7	7	7	7	6	6	7	6	7	7	6	2	4	3	2	2	1	0	3	3	1	4	6	3	5	2	6	3	1	6	6	3	2	4	3	2	2	5	5
B111172054 02	1100	29	1	Post-grad	Islam	1	7	1	5	1	7	7	7	7	4	5	7	4	4	7	7	1	4	2	3	1	3	1	4	0	3	4	6	1	4	2	5	3	5	3	5	2	6	2	4	2	5	5	3
B111172054 03	1100	22	1	Undergrad Student	Islam	1	6	3	6	1	4	7	4	7	2	4	7	7	7	4	7	7	3	1	4	0	3	2	0	3	1	3	2	3	4	6	1	5	6	1	6	1	2	3	4	3	4	3	3
B111172054 04	1214	27	1	Graduate	Islam	1	6	3	5	1	7	6	6	7	6	6	7	7	6	7	6	5	3	4	1	3	0	4	1	4	2	3	3	5	2	6	2	5	2	4	3	4	2	4	3	4	3	5	1
B111172054 05	1217	27	1	Graduate	Islam	1	7	2	3	3	5	6	6	7	7	6	6	5	7	6	7	7	3	0	3	1	4	1	3	2	0	2	6	4	1	3	5	4	3	6	3	5	3	5	3	2	5	3	6
B111172054 06	1100	19	1	Undergrad Student	Islam	1	7	6	3	3	5	6	7	7	7	6	6	7	5	7	7	7	4	2	0	1	3	1	4	0	2	4	6	3	6	3	6	2	5	3	4	1	4	1	6	3	4	4	2
B111172054 07	1205	27	2	Graduate	Islam	1	7	1	3	2	7	7	6	7	7	5	7	6	7	6	7	5	1	3	1	4	1	3	1	3	1	2	6	3	1	3	5	3	1	5	3	5	3	1	2	2	6	5	4
B111172054 08	1217	27	2	Graduate	Islam	1	6	1	5	1	7	6	7	6	6	6	6	7	7	7	6	4	4	2	0	2	4	0	4	1	4	1	4	1	4	3	2	5	2	3	4	5	2	5	3	5	1	3	4
B111172054 09	1219	26	2	Graduate	Islam	1	7	6	2	1	6	7	7	6	7	7	6	5	6	6	7	3	4	3	2	1	4	2	1	3	3	2	4	3	3	5	2	5	6	2	4	5	3	2	4	6	1	6	1
B111172054 10	1212	25	2	Undergrad Student	Islam	1	7	2	5	1	7	7	7	6	6	7	7	6	3	7	7	7	4	1	3	0	4	1	3	1	2	4	6	3	5	2	1	6	3	5	1	3	5	4	3	1	3	3	5
B111172054 11	1205	26	2	Graduate	Islam	1	7	1	6	1	7	7	5	7	6	6	7	6	7	7	6	7	3	1	4	1	2	4	1	3	0	4	1	5	3	5	2	6	3	5	3	6	2	4	3	1	6	3	2
B111172054 12	1100	25	1	Undergrad Student	Islam	1	6	1	3	3	6	6	6	6	6	5	6	6	5	6	6	7	0	3	1	4	0	2	3	3	1	4	6	4	1	4	3	3	4	6	2	6	2	4	1	3	3	4	6
B 111172060 01	1207	25	2	higher secondary	Islam	1	7	4	6	1	7	7	5	5	5	5	7	5	4	3	5	5	0	0	0	4	3	0	0	4	4	0	6	6	6	1	5	4	3	5	1	6	2	4	6	5	6	6	5
B 111172060 02	1207	23	1	higher secondary	Islam	1	7	6	6	3	5	7	4	5	4	4	7	4	5	4	5	5	0	1	2	1	2	2	1	3	2	1	4	3	4	5	5	4	5	3	2	4	2	3	4	3	5	3	4
B 111172060 03	1207	22	1	higher secondary	Islam	1	7	4	4	1	5	7	5	4	4	4	7	4	4	3	5	5	0	2	2	1	3	0	2	3	4	2	5	4	2	4	3	4	5	3	2	4	4	6	2	3	1	4	3
B 111172060 04	1207	27	1	Graduate	Islam	1	7	4	4	1	4	7	4	5	4	4	7	4	5	3	4	5	0	3	1	3	1	4	2	1	3	2	3	5	2	4	3	2	4	3	4	5	3	1	3	5	2	4	3
B 111172060 05	1207	23	1	higher secondary	Islam	1	7	6	6	4	7	7	4	4	5	4	7	4	5	4	4	5	0	2	1	2	3	1	3	1	2	1	2	4	2	5	2	4	2	5	3	3	4	3	2	5	3	4	2
B 111172060 06	1207	21	1	higher secondary	Islam	1	7	5	5	2	5	7	5	4	5	5	7	4	3	5	5	5	1	2	3	1	3	0	2	1	3	1	1	4	3	5	3	4	3	5	3	4	5	2	3	5	3	4	1
B 111172060 07	1207	20	1	higher secondary	Islam	1	7	6	6	4	6	7	6	5	4	4	7	4	5	4	6	5	0	2	1	3	1	2	3	2	1	0	1	4	2	3	3	4	2	3	3	5	3	1	4	2	4	2	5
B 111172060 08	1207	22	2	higher secondary	Islam	1	7	2	6	1	4	7	4	7	1	4	7	4	7	4	7	7	2	0	2	4	3	4	0	4	4	3	6	4	6	1	6	5	5	6	1	6	2	4	6	1	3	6	4
B 111172060 09	1207	21	2	higher secondary	Islam	1	5	3	6	1	5	7	4	4	4	4	1	2	4	2	4	2	2	2	1	4	3	2	3	4	4	3	6	4	6	1	5	4	4	6	1	6	1	4	6	3	2	6	6
B 111172060 10	1207	22	2	higher secondary	Islam	1	7	4	6	1	4	7	4	4	1	4	7	7	7	7	4	4	4	3	4	4	2	3	4	4	4	3	6	5	6	1	5	5	6	6	1	6	2	4	6	5	6	6	6
B 111172060 11	1207	21	1	higher secondary	Islam	1	7	2	6	2	5	7	4	4	4	4	7	4	4	5	4	4	0	2	1	2	3	1	1	3	2	1	1	3	5	2	3	5	3	2	4	3	2	5	3	5	4	3	2
B 111172060 12	1000	21	1	higher secondary	Islam	1	7	5	5	3	6	7	5	5	4	4	7	5	4	5	5	5	0	1	3	1	3	1	2	1	0	2	1	3	2	4	3	5	3	4	3	1	3	4	3	2	3	2	1
B11117206901	1207	18	1	higher secondary	Islam	1	5	4	3	1	5	7	5	5	5	5	7	7	6	5	5	6	1	2	1	1	1	1	1	2	1	1	4	3	2	1	5	2	5	3	3	4	3	2	3	3	2	5	3
B11117206902	1207	40	2	Post-grad	Islam	1	7	1	6	1	6	7	7	7	6	6	7	6	7	6	6	6	3	3	4	2	2	3	3	1	3	3	3	4	5	4	5	5	5	4	3	5	4	5	4	5	5	4	4
B11117206903	1207	56	1	Graduate	Islam	1	7	5	6	4	7	7	5	7	6	6	7	6	7	7	4	4	2	2	2	3	2	2	2	3	2	3	5	5	5	5	3	5	6	5	4	3	4	2	4	4	2	5	4
B11117206904	1207	34	1	Graduate	Islam	1	7	1	6	3	7	7	7	7	7	7	7	7	7	7	7	7	3	3	4	3	2	2	2	2	1	3	4	4	4	2	3	5	3	3	3	5	4	3	5	4	3	4	4
B11117206905	1207	36	1	Post-grad	Islam	1	6	1	3	1	6	7	6	6	6	6	7	7	7	5	7	1	2	2	2	2	1	2	3	2	3	2	4	4	4	3	2	4	4	4	3	3	3	2	4	3	2	4	4
B11117206906	1207	26	1	Graduate	Islam	1	7	1	1	1	6	7	6	6	6	7	7	5	5	6	4	6	4	4	3	4	3	3	3	3	3	3	6	5	4	2	2	4	3	3	3	3	4	2	4	2	3	5	4
B11117206907	1207	25	1	Undergrad Student	Islam	1	7	1	3	1	7	7	7	7	7	6	7	6	7	6	6	1	2	2	1	2	1	2	1	1	2	2	4	4	3	3	4	4	5	4	2	4	2	1	2	1	4	3	3
B11117206908	1207	39	1	Graduate	Islam	1	7	5	6	6	7	7	5	7	5	6	7	6	1	7	7	7	2	3	2	3	2	1	2	1	2	3	2	3	4	3	4	2	3	4	2	3	2	5	4	2	4	5	3
B11117206909	1207	18	1	higher secondary	Islam	1	7	2	6	1	7	7	4	7	5	5	7	7	7	6	5	3	3	3	2	4	1	2	2	1	3	3	5	5	5	5	5	3	2	4	5	4	5	4	4	2	4	5	6
B11117206910	1207	18	2	higher secondary	Islam	1	7	4	2	1	5	7	4	7	5	6	7	7	6	7	4	5	1	2	4	2	4	4	3	2	2	3	3	4	3	5	3	4	5	4	5	4	6	2	4	4	4	4	5
B11117206911	1207	18	1	higher secondary	Islam	1	7	4	3	1	6	7	5	7	4	4	7	5	6	7	6	5	3	2	4	3	3	3	2	1	1	1	5	6	4	4	5	4	4	4	3	3	4	1	4	2	3	5	4
B11117206912	1207	22	1	higher secondary	Islam	1	7	1	5	1	5	7	4	6	5	5	7	4	7	7	4	3	4	2	3	3	2	1	2	2	3	3	4	3	4	2	6	3	6	5	3	6	2	4	4	5	4	5	4
B111172074,01	1216	23	1	higher secondary	Islam	1	7	4	6	1	4	7	4	6	5	6	7	7	4	5	5	4	1	2	3	4	2	0	3	2	0	4	3	4	2	6	3	1	5	6	5	4	2	4	5	4	5	4	3
B111172074,02	1216	22	2	higher secondary	Islam	1	7	1	6	1	4	7	7	4	4	5	7	7	1	6	7	6	3	2	4	4	3	0	4	0	1	4	2	3	3	1	5	4	1	4	3	4	2	3	4	4	2	6	5
B111172074,03	1217	22	2	higher secondary	Islam	1	7	6	1	3	7	7	4	7	5	5	7	7	3	4	4	5	2	3	2	1	0	3	0	4	1	2	4	3	6	3	6	2	2	5	4	4	3	2	5	5	6	4	5
B111172074,04	1216	23	1	higher secondary	Islam	1	7	1	1	1	4	7	6	7	7	4	7	7	1	4	5	5	0	0	4	2	4	2	4	3	1	0	2	3	6	2	5	3	1	3	5	4	3	1	3	4	5	5	3
B111172074,05	1207	21	2	higher secondary	Islam	1	7	4	4	1	5	7	5	7	7	6	7	7	1	5	6	6	1	2	1	0	2	3	4	4	2	1	3	4	5	1	5	2	2	5	5	4	5	3	5	4	5	5	3
B111172074,06	1216	23	1	higher secondary	Islam	1	6	1	4	1	6	7	6	7	6	4	7	7	1	5	5	4	2	1	0	1	3	4	3	0	3	2	4	5	6	2	6	3	1	3	5	4	1	4	5	4	6	5	5
B111172074,07	1207	22	1	higher secondary	Islam	1	7	1	3	1	5	7	4	7	4	4	7	7	1	4	5	4	3	4	3	2	0	1	1	4	3	4	6	5	3	5	3	1	5	5	4	5	2	4	5	4	5	5	6
B111172074,08	1207	23	1	higher secondary	Islam	1	7	1	4	1	5	7	4	7	4	4	7	7	1	5	5	4	4	3	4	3	1	2	1	2	4	4	6	1	5	2	2	1	6	3	3	4	3	4	5	3	5	6	3
B111172074,09	1216	22	1	higher secondary	Islam	1	7	1	1	1	4	7	6	7	4	4	7	7	1	4	5	5	4	4	0	4	4	4	0	3	0	4	1	2	6	2	6	3	2	4	4	4	2	5	4	5	4	5	6
B111172074,10	1216	22	1	higher secondary	Islam	1	7	1	1	1	5	7	4	7	6	4	7	7	1	4	5	4	0	1	4	4	0	1	4	4	2	0	2	6	6	1	5	3	2	4	3	4	1	2	4	4	5	6	4
B111172074,11	1216	21	1	higher secondary	Islam	1	7	1	4	1	5	7	6	7	6	4	7	7	1	5	6	5	0	2	3	4	0	1	4	4	2	0	2	6	6	1	5	3	2	5	1	4	3	4	5	4	5	5	5
B111172074,12	1216	22	2	higher secondary	Islam	1	7	1	6	1	6	7	6	7	6	5	7	7	1	6	6	6	1	2	4	3	0	2	4	0	3	4	3	4	5	5	3	1	4	3	3	4	2	4	5	2	5	4	5
B 111 172 079 01	1205	59	1	Graduate	Islam	1	7	6	6	6	7	3	6	6	6	5	7	6	6	5	6	5	4	3	4	1	1	3	1	0	4	4	4	2	3	4	5	1	6	5	5	6	3	6	5	4	5	4	5
B 111 172 079 02	1205	51	2	Graduate	Islam	1	7	5	6	1	6	6	7	7	4	5	7	6	5	6	6	6	3	3	4	2	1	2	1	0	3	2	4	3	2	3	5	2	6	5	3	5	2	5	5	4	4	5	1
B 111 172 079 03	1205	34	1	Post-grad	Islam	1	7	3	5	4	5	5	5	6	5	6	7	6	6	7	6	6	3	2	3	2	1	2	3	2	4	2	5	2	1	3	5	1	6	5	3	5	2	4	5	3	5	6	3
B 111 172 079 04	1205	19	1	higher secondary	Islam	1	6	2	5	6	5	4	6	5	5	4	7	7	6	6	6	7	2	1	4	1	1	2	3	2	4	2	4	2	1	4	5	1	6	4	5	3	5	6	5	4	5	5	2
B 111 172 079 05	1217	27	2	Graduate	Islam	1	6	3	6	5	6	2	7	6	5	6	7	7	6	7	6	6	2	2	2	3	2	3	1	2	3	2	5	3	2	4	5	1	6	4	3	5	4	4	5	6	3	5	2
B 111 172 079 06	1217	36	2	Graduate	Islam	1	7	2	4	2	7	4	1	4	1	1	7	1	4	7	4	7	1	0	1	4	4	1	2	3	2	1	5	3	3	4	6	2	6	4	4	5	3	3	5	2	5	5	2
B 111 172 079 07	1209	41	2	Graduate	Islam	1	7	5	5	5	5	5	5	5	5	6	7	7	7	7	7	6	2	1	4	3	1	1	2	3	4	1	4	1	3	4	5	2	6	4	5	6	3	3	5	4	5	5	5
B 111 172 079 08	1209	18	1	higher secondary	Islam	1	5	2	4	4	5	6	4	4	4	5	7	6	5	5	6	6	2	2	1	3	3	2	2	1	2	3	5	2	2	3	5	3	6	4	5	5	4	2	5	1	4	4	2
B 111 172 079 09	1205	21	2	higher secondary	Islam	1	7	5	5	4	6	5	5	6	5	6	7	6	6	6	7	7	2	2	4	1	1	3	2	0	3	4	4	4	3	5	4	3	5	3	5	6	5	4	5	5	3	4	4
B 111 172 079 10	1205	24	1	Undergrad Student	Islam	1	6	5	5	4	5	5	5	5	5	7	7	6	6	5	6	7	3	3	2	2	3	1	1	0	3	1	4	2	3	4	5	2	6	4	5	3	5	6	5	2	5	5	2
B 111 172 079 11	1205	24	1	Undergrad Student	Islam	1	6	5	6	5	5	4	6	5	5	4	7	7	6	7	6	7	4	3	2	2	3	1	1	0	3	1	4	2	1	4	5	1	6	5	3	5	2	6	5	3	5	5	2
B 111 172 079 12	1230	18	2	higher secondary	Islam	1	7	6	6	6	7	3	6	6	6	5	7	6	6	6	7	6	1	0	1	4	3	1	3	4	1	0	6	1	1	2	5	1	6	5	2	4	2	4	6	5	4	5	2
B11117208201	1203	19	1	higher secondary	Islam	1	6	5	6	1	4	7	7	7	4	7	7	4	7	5	7	3	2	1	3	3	3	2	2	3	3	1	5	5	4	5	2	1	6	6	4	5	1	3	6	4	5	6	6
B11117208202	1203	32	2	Graduate	Islam	1	6	1	5	1	3	7	7	6	4	4	4	2	4	2	3	2	2	1	3	3	3	2	2	3	3	1	5	5	4	5	2	1	6	6	4	5	1	3	6	4	5	6	6
B11117208203	1203	35	1	higher secondary	Hinduism	1	7	1	5	1	3	7	1	2	1	3	5	4	1	2	2	4	2	1	3	3	3	2	2	3	3	1	3	2	4	4	4	3	6	6	4	5	1	3	6	4	5	6	6
B11117208204	1203	24	1	higher secondary	Hinduism	1	7	1	5	1	3	4	1	4	5	4	6	3	7	5	7	4	2	1	3	3	3	2	2	3	3	1	5	5	1	5	6	1	6	6	4	4	1	2	6	3	5	6	1
B11117208205	1203	25	1	higher secondary	Islam	1	6	1	5	1	4	6	7	5	4	6	4	7	3	5	3	1	3	4	2	4	0	3	1	4	2	3	5	6	3	5	1	2	5	4	4	6	3	3	1	2	2	5	6
B11117208206	1209	23	2	higher secondary	Hinduism	1	5	1	5	1	4	2	4	5	7	2	4	7	4	5	1	2	4	3	0	3	2	2	4	1	3	2	6	5	4	3	5	1	4	5	6	6	3	1	4	2	5	6	6
B11117208207	1216	26	1	higher secondary	Islam	1	6	3	5	1	5	7	7	7	4	2	7	7	3	6	2	1	3	4	4	2	0	2	4	1	3	1	4	6	6	5	2	6	6	6	4	2	2	5	6	4	6	5	2
B11117208208	1213	25	1	higher secondary	Hinduism	1	5	1	3	1	1	4	1	7	5	1	4	7	5	2	1	4	4	4	3	3	2	0	1	3	4	3	5	3	5	6	4	6	2	1	3	4	3	5	6	6	4	4	5
B11117208209	1207	30	1	Graduate	Hinduism	1	7	1	5	3	3	7	4	5	1	4	4	7	1	7	5	1	3	3	2	4	3	2	0	2	1	4	5	4	6	3	4	1	5	3	4	6	6	3	5	6	4	5	6
B11117208210	1219	25	2	higher secondary	Islam	1	6	3	5	1	5	4	7	7	5	3	4	7	1	7	4	5	3	2	4	0	2	4	4	1	3	3	4	3	6	5	3	1	5	4	6	6	4	5	1	4	3	4	6
B111172082011	1703	28	1	higher secondary	Hinduism	1	5	1	3	1	4	3	1	5	1	4	7	7	3	6	3	1	3	2	4	4	2	2	0	4	2	0	5	4	4	5	6	1	5	6	3	1	1	6	4	5	5	6	4
B111172082012	1216	38	2	higher secondary	Hinduism	1	7	5	5	3	4	7	6	7	2	5	7	7	1	4	1	1	4	1	3	2	0	2	3	0	4	3	5	4	6	6	4	5	6	4	5	6	3	5	6	2	4	5	6
B11117210601	1219	25	1	Undergrad Student	Christianity	1	5	2	2	1	4	1	1	1	4	1	7	7	7	4	7	5	3	2	3	4	4	2	2	3	2	2	1	4	3	3	5	1	5	5	1	5	6	1	5	6	6	5	6
B11117210602	1219	23	1	higher secondary	Islam	1	7	1	3	1	4	7	5	1	2	1	7	7	5	3	7	7	4	3	3	4	4	2	2	3	2	2	1	5	3	3	6	6	5	2	5	6	6	6	2	5	6	5	5
B11117210603	1219	22	1	Undergrad Student	Islam	1	7	1	6	1	6	6	4	6	4	4	7	4	7	7	7	7	3	2	3	2	3	2	2	3	2	2	1	4	3	3	5	1	5	5	1	5	1	1	5	5	5	5	5
B11117210604	1219	23	1	higher secondary	Islam	1	7	1	4	1	6	4	4	4	4	4	7	4	6	7	7	7	2	4	3	4	1	2	3	0	3	4	4	5	4	6	4	1	4	4	1	3	2	5	5	4	6	6	3
B11117210605	1219	23	1	Undergrad Student	Islam	1	7	4	6	2	5	1	1	1	1	4	7	7	4	4	7	7	4	3	4	4	4	2	2	3	2	2	2	6	4	3	6	5	5	1	5	6	5	5	2	4	6	6	5
B11117210606	1219	19	2	higher secondary	Islam	1	7	6	1	1	4	7	7	7	6	7	7	7	6	7	7	7	1	3	4	3	4	4	4	3	2	3	1	6	4	3	5	6	5	5	3	3	2	5	5	5	6	6	3
B11117210607	1219	20	1	higher secondary	Islam	1	7	6	6	1	7	7	4	4	4	4	7	7	7	4	7	7	2	4	3	4	1	2	3	0	3	4	4	5	4	1	5	2	5	4	2	3	2	5	4	6	4	6	3
B11117210608	1219	22	1	higher secondary	Islam	1	5	1	4	4	4	4	4	7	4	4	7	4	1	1	7	7	2	3	3	4	1	1	3	0	3	3	4	5	4	6	4	1	4	4	1	3	2	5	5	6	4	5	6
B11117210609	1219	21	1	higher secondary	Islam	1	7	5	6	3	4	7	1	7	7	4	7	1	7	4	6	7	2	4	3	3	0	2	3	0	3	4	5	5	4	6	4	1	3	4	1	3	1	5	6	4	6	5	4
B11117210610	1219	22	1	higher secondary	Islam	1	7	1	6	4	4	7	4	7	4	4	7	3	4	6	6	1	1	4	3	4	3	2	3	0	3	3	4	5	4	6	6	2	4	5	1	2	2	5	5	3	6	5	5
B11117210611	1219	21	1	higher secondary	Islam	1	7	1	6	6	7	7	7	7	7	4	7	7	4	7	7	2	1	3	4	1	2	3	0	3	4	4	3	5	5	6	5	1	4	4	1	2	2	6	6	4	6	5	6
B11117210612	1219	21	1	higher secondary	Islam	2	1	6	1	1	7	1	1	1	1	3	5	7	4	5	7	7	2	4	3	4	1	1	3	0	3	4	3	5	4	6	4	1	4	1	3	2	5	6	4	6	6	6	6
B11117210701	1209	20	1	Undergrad Student	Islam	1	7	1	4	4	7	7	4	7	4	4	7	4	4	7	7	4	4	4	4	3	1	3	3	2	3	4	5	5	6	5	4	2	6	6	4	5	4	3	6	4	4	5	5
B11117210702	1219	18	2	Undergrad Student	Islam	1	7	2	5	1	4	1	4	4	4	4	7	4	4	4	7	7	3	1	4	3	3	0	1	1	1	2	6	2	3	3	2	5	6	6	5	1	6	2	5	2	1	6	3
B11117210703	1214	22	1	Undergrad Student	Islam	1	7	6	5	4	4	7	4	4	4	7	7	7	4	7	4	4	1	1	3	2	1	4	4	1	3	2	6	1	3	2	6	5	3	6	4	4	4	5	4	4	5	4	5
B11117210704	1214	21	2	Undergrad Student	Islam	1	7	4	1	2	7	1	4	4	1	4	7	1	1	4	1	7	4	2	4	4	4	0	0	2	4	1	4	3	6	5	2	6	6	6	2	3	3	1	6	4	4	6	5
B11117210705	1219	24	2	Undergrad Student	Islam	1	7	1	5	4	4	1	4	7	4	4	7	4	1	7	7	4	4	1	3	1	3	2	2	2	1	0	6	3	4	4	1	1	4	4	3	3	6	3	4	5	4	3	5
B11117210706	1203	21	1	Undergrad Student	Islam	1	7	5	4	4	7	7	4	7	7	7	4	7	1	4	7	4	1	2	0	0	3	2	1	1	2	1	2	3	1	1	3	3	3	6	2	4	6	6	6	4	4	5	1
B11117210707	1207	21	1	higher secondary	Islam	1	7	3	5	2	4	1	1	7	7	4	7	1	4	7	1	1	1	0	1	4	2	2	2	2	2	1	5	4	4	2	6	1	6	4	1	4	2	5	6	4	4	6	5
B11117210708	1205	26	1	Post-grad	Islam	1	7	1	4	4	4	7	7	4	7	4	7	1	7	4	4	7	2	3	3	4	2	1	2	3	2	4	4	6	6	6	5	4	6	5	6	1	5	6	5	3	4	3	4
B11117210709	1100	21	2	Undergrad Student	Islam	1	7	5	5	2	1	4	4	1	7	7	4	7	1	4	1	4	4	2	3	1	0	2	4	2	2	3	6	5	6	3	6	3	6	5	4	5	3	5	5	3	5	6	5
B11117210710	1212	22	1	Undergrad Student	Islam	1	7	2	6	2	7	7	7	7	4	7	7	4	4	7	4	4	1	0	4	3	2	2	1	1	1	2	6	2	4	2	6	5	6	5	1	4	2	4	5	2	1	1	6
B11117210711	1208	20	2	Undergrad Student	Islam	1	7	1	1	2	4	7	4	1	4	7	4	7	7	7	4	4	3	3	2	3	2	1	0	2	1	2	1	4	3	4	5	2	4	3	4	4	2	4	2	4	3	4	3
B11117210712	1219	20	2	Undergrad Student	Islam	1	7	1	6	2	1	4	7	1	4	4	4	7	7	7	4	4	1	1	2	4	2	3	4	2	3	2	6	4	4	2	6	1	2	3	2	4	4	3	6	1	5	6	2
B 111173060 01	1207	24	1	Undergrad Student	Islam	1	4	1	6	3	4	7	5	7	4	5	7	1	7	7	7	7	2	1	2	4	2	3	1	3	3	4	6	4	5	4	6	2	5	6	4	5	2	4	6	3	5	6	2
B 111173060 02	1207	29	2	Post-grad	Islam	1	7	4	6	2	7	7	5	7	5	5	7	1	7	7	7	7	3	3	1	4	2	3	4	1	2	2	6	2	4	3	6	5	3	6	4	4	6	2	5	4	6	6	3
B 111173060 03	1207	18	2	higher secondary	Islam	1	7	5	6	1	4	1	4	4	4	4	7	1	1	4	7	4	0	4	2	4	3	1	0	4	2	3	1	2	4	6	4	5	3	4	6	2	4	5	5	2	6	3	6
B 111173060 04	1207	18	2	higher secondary	Islam	1	3	1	1	1	2	1	1	1	1	1	4	1	7	7	4	7	0	1	2	3	4	4	3	2	1	0	3	4	2	6	3	6	1	4	4	2	4	5	2	4	6	6	6
B 111173060 05	1100	24	1	Undergrad Student	Islam	1	7	1	3	2	4	1	3	4	3	4	7	7	1	1	7	1	3	1	0	4	1	4	1	2	3	4	4	4	4	2	3	4	4	6	4	5	2	4	3	5	4	6	5
B 111173060 06	1101	23	2	Undergrad Student	Islam	1	4	1	1	1	1	4	4	4	4	4	7	7	7	7	4	1	2	1	3	4	2	1	1	3	2	2	6	3	6	4	2	6	5	1	3	5	4	2	4	6	5	2	6
B 111173060 07	1101	18	2	higher secondary	Islam	1	4	4	4	3	4	1	4	4	4	3	4	4	4	4	7	7	3	1	3	2	4	4	1	2	4	3	3	6	5	2	4	3	3	5	4	2	6	2	3	5	5	5	3
B 111173060 08	1219	24	1	Undergrad Student	Islam	1	1	6	6	2	4	7	2	4	1	2	7	1	1	7	7	1	2	4	3	2	1	0	1	2	3	4	4	3	5	2	5	3	6	3	5	2	3	5	4	4	2	4	5
B 111173060 09	1100	26	1	Post-grad	Islam	1	4	1	6	3	4	7	4	6	4	6	4	3	4	4	5	2	2	1	4	3	2	3	1	4	2	1	5	4	1	3	5	4	3	4	4	2	3	4	6	4	2	1	4
B 111173060 10	1100	23	1	Undergrad Student	Islam	1	3	1	1	1	4	7	4	7	4	6	6	3	7	7	7	4	2	4	4	1	0	3	2	1	3	2	1	3	3	4	3	2	3	5	2	5	4	6	6	3	3	2	4
B 111173060 11	1100	23	1	higher secondary	Islam	1	7	1	1	1	4	4	4	7	4	4	7	7	7	7	7	1	4	1	2	3	1	2	1	2	2	4	3	5	2	3	5	3	3	2	4	3	2	6	1	5	3	2	3
B 111173060 12	1100	23	1	higher secondary	Islam	1	7	1	6	2	4	6	7	5	4	4	7	1	7	7	7	7	0	2	3	1	4	1	2	1	2	3	2	4	2	3	6	2	5	3	6	1	2	4	3	5	3	2	5
B11117308601	1217	19	2	higher secondary	Islam	1	7	1	3	1	5	7	5	7	6	6	7	5	7	6	4	4	2	3	4	3	2	1	2	2	3	2	5	4	3	3	4	2	4	4	2	3	2	1	4	3	3	4	2
B11117308602	1209	26	2	higher secondary	Islam	1	7	1	6	1	6	7	2	6	1	4	7	6	5	7	7	3	1	2	1	3	4	0	3	3	2	1	5	3	2	2	3	2	6	5	2	3	1	2	4	1	2	4	2
B11117308603	1216	22	1	higher secondary	Buddhism	1	4	1	1	1	4	3	4	3	4	4	5	5	5	7	5	4	2	2	2	3	3	1	2	2	1	1	3	3	5	2	4	2	4	4	3	4	1	2	3	2	2	3	3
B11117308604	1214	26	2	Graduate	Islam	1	6	1	6	3	6	7	6	7	4	6	7	7	7	4	4	5	4	3	3	2	1	2	2	1	3	3	5	2	4	2	4	2	5	3	2	4	2	5	3	5	4	4	4
B11117308605	1361	22	2	higher secondary	Islam	1	6	1	4	1	6	7	5	7	5	5	7	4	6	5	5	4	3	2	1	4	2	0	3	3	1	1	5	2	4	1	5	1	6	5	2	3	4	4	4	2	5	6	2
B11117308606	1219	19	1	higher secondary	Islam	1	7	2	6	1	6	6	6	6	1	6	7	6	7	4	6	4	2	3	4	3	3	3	4	2	1	2	3	3	3	2	5	2	6	4	4	6	4	4	4	4	5	5	2
B11117308607	1207	20	1	higher secondary	Islam	1	7	1	6	1	5	5	3	7	1	6	7	5	7	7	5	3	2	1	2	3	3	1	2	3	3	2	5	3	3	6	1	6	6	2	4	1	4	5	1	6	6	6	1
B11117308608	1219	26	1	higher secondary	Islam	1	6	3	4	4	5	2	5	6	2	5	6	5	7	7	4	4	2	0	3	4	0	2	2	3	2	2	3	5	4	3	5	6	5	2	4	3	3	5	4	3	6	6	4
B11117308609	1207	22	1	higher secondary	Islam	1	7	2	6	3	5	4	6	6	5	4	7	5	6	7	6	5	3	1	2	1	0	2	1	3	3	0	2	3	2	5	6	3	5	2	4	3	1	3	4	6	2	3	5
B11117308610	1207	20	2	higher secondary	Islam	1	7	1	6	1	6	4	3	6	2	3	7	5	6	4	4	4	1	2	1	3	3	4	1	2	1	0	2	3	2	5	6	3	5	2	4	3	1	3	4	6	2	3	5
B11117308611	1206	20	2	higher secondary	Islam	1	6	2	6	1	6	6	2	7	5	6	7	4	7	6	6	4	1	2	1	3	3	4	1	2	1	0	4	2	1	3	5	4	2	3	5	2	4	4	5	6	6	4	4
B11117308612	1207	21	1	higher secondary	Islam	1	7	2	6	3	6	6	5	7	4	5	7	7	7	6	4	6	2	1	3	1	4	2	3	0	0	2	4	1	3	4	2	6	5	6	4	3	3	5	1	1	3	2	1
B111173093 01	1100	46	1	Graduate	Islam	1	7	6	6	4	7	7	7	7	6	6	7	4	6	6	5	6	0	3	1	4	2	0	3	1	2	3	1	5	3	6	2	1	4	3	6	2	5	2	6	1	4	1	5
B111173093 02	1100	36	2	higher secondary	Islam	1	7	3	6	1	6	7	5	7	5	6	7	6	6	5	6	6	2	1	3	1	3	1	3	2	1	1	3	4	2	5	2	4	4	3	3	4	6	2	5	1	6	3	2
B111173093 03	1100	40	1	Graduate	Islam	1	6	3	1	2	5	4	4	4	3	3	7	4	5	6	5	6	1	3	1	4	2	3	3	2	1	3	3	5	3	5	4	3	6	3	5	3	6	3	3	5	3	5	3
B111173093 04	1204	18	1	higher secondary	Islam	1	7	3	6	1	6	7	7	7	6	6	7	6	6	7	6	6	0	2	1	3	2	3	2	4	1	4	2	5	4	5	3	6	2	5	3	6	2	6	1	4	3	4	4
B111173093 05	1204	28	1	Post-grad	Islam	1	7	6	6	4	7	7	7	7	6	4	7	4	5	5	6	6	2	4	2	3	1	4	0	2	1	3	1	6	3	5	2	6	4	2	4	3	6	3	5	3	2	6	1
B111173093 06	1204	25	2	higher secondary	Islam	1	5	3	3	2	4	3	4	5	5	5	7	4	4	5	6	5	2	4	2	1	3	2	4	0	2	3	5	3	5	4	2	3	6	1	5	3	2	4	2	5	3	4	5
B111173093 07	1501	18	1	higher secondary	Islam	1	6	3	5	2	5	5	5	5	6	4	5	7	4	4	5	6	2	3	1	4	2	3	1	3	1	1	4	3	6	5	4	1	6	3	2	4	3	2	4	1	5	3	5
B111173093 08	1501	25	1	Post-grad	Islam	1	3	1	3	1	2	3	4	3	6	4	7	4	4	5	6	5	1	2	0	3	1	3	1	3	4	1	3	1	3	4	5	4	2	6	4	2	4	2	4	3	5	2	5
B111173093 09	1200	20	2	higher secondary	Islam	1	6	3	2	2	5	5	6	6	6	4	7	6	3	4	5	4	1	3	2	0	3	1	4	1	3	4	3	1	5	3	6	2	4	6	1	4	2	5	3	6	1	4	2
B111173093 10	1100	20	1	higher secondary	Islam	1	5	5	6	1	5	6	4	6	5	4	7	5	3	4	5	5	1	3	1	4	2	0	3	2	4	0	2	4	3	6	4	2	5	6	3	6	2	5	6	3	2	4	5
B111173093 11	1202	21	1	higher secondary	Islam	1	4	2	3	2	5	4	5	6	5	4	7	4	4	5	6	4	0	2	4	1	3	2	0	2	3	0	2	4	3	2	6	4	5	2	3	5	1	3	2	5	2	5	6
B111173093 12	1207	20	1	higher secondary	Islam	1	5	1	6	1	6	5	5	5	6	4	7	5	4	5	4	5	1	3	4	1	2	0	3	2	4	0	4	3	4	5	2	6	3	5	5	6	6	6	4	5	1	3	5
B 111173097 01	1100	24	1	Undergrad Student	Islam	1	4	1	6	3	4	7	5	7	4	5	7	1	7	7	7	7	2	1	2	4	2	3	1	3	3	4	6	4	5	4	6	2	5	6	4	5	2	4	6	3	5	6	2
B 111173097 02	1100	29	2	Post-grad	Islam	1	7	4	6	2	7	7	5	7	5	5	7	1	7	7	7	7	3	3	1	4	2	3	4	1	2	2	6	2	4	3	6	5	3	6	4	4	6	2	5	4	6	6	3
B 111173097 03	1100	18	2	Undergrad Student	Islam	1	7	5	6	1	4	1	4	4	4	4	7	1	1	4	7	4	0	4	2	4	3	1	0	4	2	3	1	2	4	6	4	5	3	4	6	2	4	5	5	2	6	3	6
B 111173097 04	1100	18	2	higher secondary	Islam	1	3	1	1	1	2	1	1	1	1	1	4	1	7	7	4	7	0	1	2	3	4	4	3	2	1	0	3	4	2	6	3	6	1	4	4	2	4	5	2	4	6	6	6
B 111173097 05	1100	24	1	Undergrad Student	Islam	1	7	1	3	2	4	1	3	4	3	4	7	7	1	1	7	1	3	1	0	4	1	4	1	2	3	4	4	4	4	2	3	4	4	6	4	5	2	4	3	5	4	6	5
B 111173097 06	1100	23	2	Undergrad Student	Islam	1	4	1	1	1	1	4	4	4	4	4	7	7	7	7	4	1	2	1	3	4	2	1	1	3	2	2	6	3	6	4	2	6	5	1	3	5	4	2	4	6	5	2	6
B 111173097 07	1100	18	2	higher secondary	Islam	1	4	4	4	3	4	1	4	4	4	3	4	4	4	4	7	7	3	1	3	2	4	4	1	2	4	3	3	6	5	2	4	3	3	5	4	2	6	2	3	5	5	5	3
B 111173097 08	1100	24	1	higher secondary	Islam	1	1	6	6	2	4	7	2	4	1	2	7	1	1	7	7	1	2	4	3	2	1	0	1	2	3	4	4	3	5	2	5	3	6	3	5	2	3	5	4	4	2	4	5
B 111173097 09	1100	26	1	Post-grad	Islam	1	4	1	6	3	4	7	4	6	4	6	4	3	4	4	5	2	2	1	4	3	2	3	1	4	2	1	5	4	1	3	5	4	3	4	4	2	3	4	6	4	2	1	4
B 111173097 10	1100	23	1	Undergrad Student	Islam	1	3	1	1	1	4	7	4	7	4	6	6	3	7	7	7	4	2	4	4	1	0	3	2	1	3	2	1	3	3	4	3	2	3	5	2	5	4	6	6	3	3	2	4
B 111173097 11	1100	23	1	Undergrad Student	Islam	1	7	1	1	1	4	4	4	7	4	4	7	7	7	7	7	1	4	1	2	3	1	2	1	2	2	4	3	5	2	3	5	3	3	2	4	3	2	6	1	5	3	2	3
B 111173097 12	1100	23	1	Undergrad Student	Islam	1	7	1	6	2	4	6	7	5	4	4	7	1	7	7	7	7	0	2	3	1	4	1	2	1	2	3	2	4	2	3	6	2	5	3	6	1	2	4	3	5	3	2	5
B 111182039 01	1205	60	1	Post-grad	Islam	1	7	3	6	1	7	7	4	4	4	3	7	3	4	4	4	6	3	0	2	3	2	0	4	2	2	0	6	4	5	4	6	1	6	5	2	3	4	4	4	3	4	6	1
B 111182039 02	1205	58	2	Graduate	Islam	1	7	1	3	3	4	4	5	4	5	5	7	7	7	3	7	3	3	2	2	3	2	1	2	4	2	0	5	4	4	5	5	2	6	6	1	2	3	3	4	2	4	5	3
B 111182039 03	1205	30	1	Graduate	Islam	1	7	5	5	4	4	4	4	4	1	4	4	7	4	4	7	7	2	3	2	4	3	2	3	2	1	1	5	4	3	4	5	3	6	6	3	5	3	2	1	1	3	6	4
B 111182039 04	1205	23	2	higher secondary	Islam	1	7	1	5	1	7	1	4	4	5	5	7	1	1	7	7	5	1	2	3	3	2	0	2	4	0	0	5	4	5	3	4	4	5	4	4	3	4	5	1	2	6	5	2
B 111182039 05	1205	21	2	higher secondary	Islam	1	7	1	3	2	4	7	4	4	1	4	7	7	7	7	7	7	1	0	3	2	2	1	3	4	2	0	5	3	4	4	5	2	6	5	1	2	2	3	1	1	1	6	2
B 111182039 06	1207	22	2	higher secondary	Islam	1	7	1	4	2	4	4	4	4	1	4	4	7	4	4	7	7	3	2	2	3	4	1	2	3	0	0	6	4	4	3	5	2	6	5	1	2	3	3	2	1	2	6	3
B 111182039 07	1000	22	2	higher secondary	Islam	1	7	1	4	2	4	4	4	4	5	4	7	7	4	7	7	7	2	2	2	1	0	2	1	0	2	2	5	5	4	4	5	2	6	4	3	3	4	3	1	2	4	5	4
B 111182039 08	1205	22	2	higher secondary	Islam	1	7	1	3	2	1	7	1	1	1	1	7	7	1	7	7	7	2	3	2	1	1	2	3	2	1	1	4	4	5	3	4	2	6	5	3	2	4	3	2	2	3	5	2
B 111182039 09	1200	20	2	higher secondary	Islam	1	7	3	5	2	4	4	2	7	4	5	7	2	6	4	5	5	3	3	4	3	2	1	2	2	1	0	6	4	4	4	6	2	6	4	3	3	4	3	1	1	3	6	4
B 111182039 10	1200	22	2	higher secondary	Islam	1	7	1	6	2	4	5	7	7	7	7	7	6	7	7	7	1	1	2	2	3	2	1	2	4	0	0	4	5	4	4	6	2	6	5	2	3	4	2	1	3	2	5	4
B 111182039 11	1200	23	1	higher secondary	Islam	1	7	1	3	2	4	1	7	4	4	7	7	1	4	7	7	7	3	3	4	2	3	1	2	2	1	0	5	4	6	4	5	3	6	4	1	5	2	4	1	2	2	5	3
B 111182039 12	1000	23	1	higher secondary	Islam	1	7	2	1	2	4	1	1	4	4	7	1	7	4	7	7	7	3	3	4	2	3	1	4	0	2	0	6	5	4	5	3	2	6	6	1	3	3	1	1	1	3	6	1
A111163116 01	1230	22	1	higher secondary	Islam	1	7	1	3	3	5	6	6	5	7	6	5	4	4	5	7	6	2	3	4	2	1	2	2	1	4	2	5	4	5	5	6	4	6	1	2	3	1	4	6	4	5	5	4
A111163116 02	1230	23	1	higher secondary	Islam	1	7	2	1	1	7	7	7	7	5	4	7	5	7	4	4	2	4	3	2	2	1	2	2	1	3	1	4	4	5	4	5	5	6	6	2	4	1	3	5	5	3	6	4
A111163116 03	1211	22	2	higher secondary	Islam	1	7	2	2	2	6	7	5	7	6	6	7	5	5	7	6	3	2	2	2	3	3	2	3	2	2	2	5	4	4	3	5	2	6	5	2	4	4	5	4	6	5	5	5
A111163116 04	1230	26	1	higher secondary	Islam	1	7	1	2	2	5	6	5	7	4	7	5	6	4	2	4	7	4	4	3	0	1	4	0	2	4	4	2	6	4	6	4	6	6	4	6	6	5	4	5	5	5	4	5
A111163116 05	1230	28	2	Graduate	Islam	1	7	1	2	1	7	4	4	7	4	4	7	4	7	7	7	7	4	4	2	4	0	3	3	0	3	4	6	5	6	2	6	5	6	5	4	6	4	2	5	6	5	6	5
A111163116 06	1230	25	1	Undergrad Student	Islam	1	7	1	1	1	7	7	5	7	5	4	6	5	5	5	7	7	2	1	0	1	3	2	0	0	4	2	2	1	1	5	1	2	6	1	5	6	1	4	1	5	4	6	1
A111163116 07	1230	22	2	higher secondary	Islam	1	7	1	3	1	6	6	4	6	5	5	7	6	5	3	6	6	3	1	2	4	2	0	4	2	3	2	4	4	3	1	4	1	6	4	1	3	3	2	1	4	4	6	5
A111163116 08	1230	21	1	higher secondary	Islam	1	7	1	1	1	5	4	1	1	4	1	4	4	1	1	1	1	0	0	2	4	4	2	4	2	2	0	6	6	1	4	6	1	6	6	1	4	1	4	6	6	5	6	1
A111163116 09	1218	22	1	higher secondary	Islam	1	3	1	4	4	4	4	1	4	4	1	7	1	4	7	7	1	4	3	2	2	1	2	2	1	3	1	4	4	5	4	5	5	6	6	2	4	1	3	5	5	3	6	4
A111163116 10	1400	31	1	Graduate	Islam	1	4	6	4	5	6	1	4	4	4	7	2	4	4	6	7	5	4	4	4	2	2	1	1	2	4	3	2	5	1	3	4	6	4	6	6	3	4	4	5	5	1	3	3
A111163116 11	1230	24	2	higher secondary	Islam	1	7	5	5	3	3	5	6	7	6	5	7	6	4	7	7	5	2	3	4	2	1	2	2	1	4	2	5	4	5	5	6	4	6	1	2	3	1	4	6	4	5	5	4
A111163116 12	1400	26	1	higher secondary	Islam	1	7	1	3	6	7	7	7	7	5	6	7	7	4	7	6	7	4	4	3	0	1	4	0	2	4	4	2	5	4	6	4	6	6	4	6	6	5	4	5	5	5	4	5
�C111173088 01	1217	23	1	Undergrad Student	Islam	1	6	4	6	3	6	6	4	7	5	6	7	4	5	7	5	3	2	2	3	4	1	0	3	3	3	1	4	4	5	2	4	3	5	4	2	4	1	3	4	1	4	5	1
C111173088 02	1217	23	1	Undergrad Student	Islam	1	7	4	6	2	6	4	5	6	5	5	7	4	5	6	5	5	4	3	3	2	2	2	3	2	3	2	5	4	5	4	5	3	5	3	4	5	4	4	4	3	5	5	4
C111173088 03	1203	23	1	Undergrad Student	Islam	1	7	1	3	1	4	7	1	4	1	4	7	7	7	7	1	1	4	4	4	2	4	1	1	1	4	4	1	4	1	6	5	4	6	4	6	6	6	6	6	6	4	4	3
C111173088 04	1217	18	1	Undergrad Student	Islam	1	7	1	3	1	4	5	4	3	2	1	6	2	7	6	6	4	2	3	2	3	3	3	3	2	2	2	2	4	1	2	2	3	3	4	4	4	2	3	4	4	6	6	3
C111173088 05	1217	21	2	Undergrad Student	Islam	1	7	1	6	1	5	7	1	4	1	4	7	7	7	7	1	1	4	4	4	2	0	4	3	0	4	4	1	6	4	5	2	4	5	6	2	5	6	5	6	5	2	5	1
C111173088 06	1203	20	1	Undergrad Student	Islam	1	5	1	3	1	4	4	1	4	1	1	7	1	4	4	4	4	1	2	0	2	1	4	2	0	3	4	6	3	4	1	3	1	6	1	6	1	5	5	1	1	4	3	1
C111173088 07	1207	20	2	Undergrad Student	Islam	1	6	6	6	3	4	4	4	4	4	4	7	4	7	4	4	4	2	2	3	3	4	2	1	3	2	2	5	2	4	4	6	1	6	5	4	4	3	1	5	4	4	5	2
C111173088 08	1229	20	2	Undergrad Student	Islam	1	7	4	2	3	7	7	4	7	4	4	1	4	4	1	7	4	2	2	3	3	4	2	1	3	2	2	5	2	4	4	6	1	6	5	4	4	3	1	5	4	4	5	2
C111173088 09	1206	19	2	Undergrad Student	Islam	1	7	5	6	1	5	4	5	6	6	6	7	6	5	7	6	4	3	3	3	1	1	1	1	1	3	4	2	1	1	6	2	6	6	6	6	6	6	2	5	5	5	4	6
C111173088 10	1217	18	1	Undergrad Student	Islam	1	7	1	3	1	7	7	4	7	4	4	7	1	4	7	4	1	0	0	1	3	4	1	1	3	2	1	4	4	1	4	6	2	5	6	2	4	4	1	6	4	4	6	1
C111173088 11	1208	21	1	Undergrad Student	Islam	1	5	4	4	1	4	3	2	5	3	2	7	1	4	6	5	3	4	2	2	2	3	2	3	3	3	1	4	4	1	4	6	1	6	6	1	4	4	1	6	6	6	6	1
C111173088 12	1203	18	1	Undergrad Student	Islam	1	6	1	4	1	5	7	4	5	1	4	7	4	5	5	6	6	1	2	4	3	3	4	2	3	4	3	3	3	3	4	4	3	5	3	2	5	4	3	5	5	4	5	2
11113312601	1205	60	1	Graduate	Islam	1	6	1	6	1	4	5	3	6	1	4	7	4	4	5	6	4	0	2	0	2	2	3	2	0	2	0	3	1	4	6	6	4	6	6	6	4	4	4	6	6	4	4	1
11113312602	1205	50	2	Graduate	Islam	1	7	6	6	1	6	4	6	6	6	4	7	5	1	5	6	4	2	3	1	4	0	0	0	2	2	2	4	3	4	3	6	6	6	6	3	4	6	6	3	4	3	3	3
11113312603	badda nogor hazaribug	27	1	Post-grad	Islam	1	7	1	1	1	4	1	4	7	1	4	7	4	1	7	7	4	2	1	3	2	3	3	2	3	2	4	4	4	4	4	4	6	4	3	6	6	4	6	6	4	4	4	4
11113312604	badda nogor hazaribag	18	1	higher secondary	Islam	1	4	1	2	1	3	4	4	5	2	3	5	3	4	3	5	4	2	2	1	2	2	3	2	3	4	2	3	3	4	4	6	4	6	3	3	3	6	6	6	5	4	4	4
11113312605	dhorug pur kamrangi chor	23	2	Undergrad Student	Islam	1	6	2	6	2	4	5	5	7	3	3	7	3	3	5	4	6	4	3	1	3	2	3	2	2	2	2	5	3	3	4	4	4	6	4	6	6	6	3	3	4	4	4	4
11113312606	rupnagor rod mirpur	23	2	Undergrad Student	Islam	1	4	1	4	1	3	3	4	7	1	3	7	6	4	3	4	5	3	2	3	3	2	3	2	3	2	3	4	4	3	4	4	4	5	4	5	6	6	6	6	4	4	4	4
11113312607	adorsho nogor naraings	23	1	Undergrad Student	Islam	1	5	1	2	1	3	1	2	5	3	4	7	5	3	4	4	2	3	3	2	2	3	4	2	3	2	2	4	3	3	6	3	6	3	6	4	6	4	6	6	6	4	4	4
11113312608	est razar bah farmger	25	1	Post-grad	Islam	1	6	2	4	1	4	6	7	7	4	4	7	3	2	5	4	3	3	2	2	2	3	3	3	2	2	2	4	5	4	4	5	3	3	4	6	4	6	4	6	4	6	4	6
11113312609	est razar bah farmger	25	1	Post-grad	Islam	1	5	1	2	1	4	2	6	7	2	3	7	7	4	4	4	4	4	2	2	3	2	2	3	3	3	2	4	5	5	5	5	4	3	4	5	4	6	4	6	6	6	5	4
11113312610	est razar bah farmger	25	1	Post-grad	Islam	1	6	1	2	1	5	4	5	7	3	3	7	4	1	6	6	6	3	2	2	2	2	2	3	3	2	3	5	4	5	4	5	5	5	5	4	6	4	6	6	6	6	6	4
11113312611	mulghar rajbari	28	2	Graduate	Islam	1	7	6	6	1	6	6	7	7	6	4	7	7	2	6	5	5	2	2	3	4	2	2	2	4	2	2	6	4	3	1	1	4	6	6	1	4	4	6	6	3	3	4	3
11113312612	rajbari pangsha	18	1	higher secondary	Islam	1	7	1	4	1	4	4	6	7	1	4	7	4	1	7	6	5	4	2	0	2	0	2	2	2	0	4	6	4	4	1	4	6	6	6	5	4	4	6	6	4	4	4	4
C11114115401	Mirpur-11	29	1	Post-grad	Islam	1	3	1	1	3	3	4	1	1	4	4	1	1	1	2	2	2	1	2	2	0	1	1	4	4	3	2	2	5	6	6	6	5	5	6	4	4	6	5	5	6	5	5	3
C11114115402	Uttaora 11	45	1	Post-grad	Islam	1	4	5	5	1	3	5	3	5	4	3	2	4	1	3	4	3	1	1	2	2	3	2	3	3	3	1	2	2	3	3	4	4	5	5	4	4	3	2	5	4	2	3	4
C11114115403	Bosundhora	21	1	Undergrad Student	Islam	1	5	1	1	1	5	4	6	5	4	4	5	5	2	4	3	4	1	1	2	2	3	3	4	4	2	4	4	4	3	4	4	5	5	4	3	3	2	2	4	5	5	4	3
C11114115404	Banani	25	1	Undergrad Student	Islam	1	5	3	1	1	4	7	4	7	4	4	7	4	4	7	4	1	1	2	2	3	3	2	2	3	1	1	2	2	3	3	4	4	5	5	3	3	2	2	4	4	3	4	5
C11114115405	Bogura	24	1	Undergrad Student	Islam	1	7	6	6	4	7	7	7	6	6	7	7	7	7	7	5	4	1	2	2	3	3	2	4	4	2	2	2	2	3	3	4	4	5	4	3	2	2	5	5	5	4	3	4
C11114115406	Jossor	25	1	Undergrad Student	Islam	1	7	4	4	4	5	7	7	5	5	7	6	5	3	5	4	5	1	2	1	3	2	2	1	1	3	2	2	3	3	2	2	4	4	5	5	3	2	4	5	5	4	4	5
C11114115407	Rajshahi	25	1	Undergrad Student	Islam	1	7	1	4	4	4	7	5	7	4	5	7	7	7	7	7	3	1	1	2	4	3	2	1	3	4	4	2	3	3	4	5	3	4	4	4	4	4	3	3	3	5	5	4
C11114115408	Bonani	45	1	Post-grad	Islam	1	6	1	4	2	5	1	2	6	3	3	6	2	3	3	5	5	1	2	2	2	3	2	3	4	1	3	2	2	4	3	3	3	5	4	3	3	4	4	4	4	2	2	4
C11114115409	Jamalpur	48	1	Graduate	Islam	1	3	5	5	5	5	3	5	3	2	4	3	4	3	6	3	5	2	3	4	2	3	4	2	3	4	2	2	4	6	3	5	3	4	3	5	3	5	4	3	5	4	2	5
C11114115410	Mirpur 10	34	2	Graduate	Islam	1	3	1	1	4	5	3	4	3	5	4	5	4	1	4	3	4	1	3	2	3	1	2	4	1	3	4	2	3	4	4	2	5	4	3	2	2	4	5	4	2	4	5	2
C11114115411	Jamalpur	29	2	Graduate	Islam	1	7	5	4	3	5	7	7	7	5	7	7	5	7	7	6	1	2	3	2	1	3	2	1	3	1	3	1	4	1	4	3	5	3	5	2	2	4	4	3	5	3	5	2
C11114115412	Uttora 10 Dhaka	33	2	Post-grad	Islam	1	4	3	5	4	2	4	4	2	5	5	3	6	1	4	6	5	1	2	1	3	1	2	3	2	2	1	2	3	2	3	4	4	2	3	3	4	4	2	2	5	3	3	2
11114135301	Dhaka-1209	25	1	Undergrad Student	Islam	1	7	1	3	1	4	5	2	6	5	5	7	7	2	7	2	4	2	2	2	2	2	2	3	3	1	1	4	4	4	3	4	5	3	5	3	4	5	3	3	3	3	4	4
11114135302	Dhaka-1207	25	1	Undergrad Student	Islam	1	7	1	6	1	7	7	5	7	6	4	6	4	4	6	5	7	2	2	1	3	1	2	3	3	3	1	4	5	6	6	5	1	4	4	1	3	4	3	2	4	3	6	3
11114135303	Dhaka-1209	25	1	Undergrad Student	Islam	1	7	1	6	1	7	7	6	7	1	5	7	4	7	7	7	1	2	3	2	3	1	2	3	1	2	0	4	4	3	4	5	2	4	5	2	4	4	5	3	4	5	3	6
11114135304	Dhaka-7300	25	1	Post-grad	Islam	1	6	2	4	3	4	4	4	4	5	5	5	4	6	4	7	3	3	2	4	2	4	0	4	2	2	3	4	4	3	6	6	6	1	4	2	5	3	3	4	3	4	4	4
11114135305	Dhaka-1207	33	2	Graduate	Islam	1	7	1	5	1	4	4	4	7	5	5	5	4	6	4	7	3	3	1	2	4	4	1	0	2	1	1	3	4	4	4	3	5	3	3	4	4	3	4	2	4	5	5	3
11114135306	Dhaka-12012	22	1	Undergrad Student	Islam	1	7	1	3	1	4	4	4	7	5	5	5	4	6	4	7	3	2	1	0	0	2	2	1	3	4	3	3	4	3	4	3	5	4	5	3	5	6	4	3	4	1	3	2
11114135307	Dhaka-1209	27	1	Graduate	Islam	1	7	1	3	1	4	2	4	4	3	4	7	4	6	4	7	3	2	2	2	2	2	2	2	2	2	2	2	3	3	4	3	4	5	3	6	4	4	3	4	4	3	5	3
11114135308	Dhaka-1207	26	1	Graduate	Islam	1	7	2	4	2	6	4	5	7	5	6	7	7	5	5	5	3	1	2	2	1	2	3	2	3	2	1	4	3	4	3	5	4	4	4	3	5	3	4	4	3	4	4	4
11114135309	Dhaka-1218	32	1	Graduate	Islam	1	7	1	3	1	4	3	3	3	4	4	7	6	6	4	4	4	2	1	1	2	2	1	2	2	3	2	4	6	3	5	3	4	5	3	4	3	5	3	4	3	4	3	4
11114135310	Dhaka-1218	27	1	Graduate	Islam	1	7	1	3	1	7	6	6	7	5	4	7	3	7	7	7	4	2	2	2	2	3	2	1	2	2	1	3	4	4	3	4	5	3	5	3	5	3	5	4	4	3	4	5
11114135311	Dhaka-1209	34	1	Graduate	Islam	1	5	5	1	2	5	5	4	7	6	6	7	7	3	6	3	3	2	2	3	4	3	2	4	2	3	4	4	4	4	3	4	4	6	6	3	5	4	4	4	6	4	4	4
11114135312	Dhaka-1218	30	1	Post-grad	Islam	1	6	2	4	1	5	4	3	6	6	5	6	4	2	7	2	2	2	3	1	2	2	2	3	2	0	2	6	6	4	5	3	4	4	5	5	4	5	1	2	3	4	6	4
C111153055 01	1230	58	1	Post-grad	Islam	1	7	1	4	1	6	7	4	7	1	4	7	7	4	7	7	7	2	2	4	4	3	2	3	4	1	2	4	5	3	4	5	3	6	6	2	5	4	4	5	3	5	5	4
C111153055 02	1216	46	1	Post-grad	Islam	1	7	1	6	1	4	7	7	7	7	5	7	7	7	7	7	7	3	4	3	3	2	3	4	1	2	2	5	4	3	4	4	5	4	4	1	4	3	4	4	3	4	5	4
C111153055 03	1209	43	1	Post-grad	Islam	1	7	1	6	6	7	7	4	7	4	7	7	4	7	7	7	7	2	2	0	4	3	0	3	4	0	2	2	5	6	4	6	4	6	6	1	2	5	1	6	4	5	6	5
C111153055 04	1205	30	1	Post-grad	Islam	1	7	5	6	2	7	1	4	7	4	4	7	5	6	7	6	4	2	1	2	4	3	2	3	1	1	1	5	2	6	2	6	1	6	6	1	4	2	4	5	2	3	6	3
C111153055 05	1205	24	2	Undergrad Student	Hinduism	1	7	2	5	1	7	1	1	7	1	4	4	4	4	7	4	1	2	4	3	3	1	2	3	1	3	1	5	6	6	6	6	4	4	5	5	6	6	6	6	2	4	6	1
C111153055 06	1310	60	1	Graduate	Islam	1	6	1	6	3	4	7	5	6	1	5	7	5	7	6	7	5	4	2	4	4	3	4	3	1	2	4	5	5	6	1	4	2	6	3	3	5	4	4	4	4	5	6	5
C111153055 07	1213	40	2	Post-grad	Islam	1	7	5	6	1	7	7	4	4	5	4	7	3	7	4	4	4	1	1	2	3	4	1	3	2	2	2	5	3	5	2	5	2	6	5	3	4	2	3	6	6	4	6	3
C111153055 08	1310	49	2	Graduate	Islam	1	6	4	6	1	5	7	4	6	1	4	7	7	7	4	7	4	2	2	2	4	1	3	4	3	3	2	2	5	5	6	6	4	6	5	6	4	2	5	5	4	4	6	2
C111153055 09	1310	22	1	Undergrad Student	Islam	1	5	4	5	2	5	4	4	6	3	3	7	4	7	6	4	3	4	3	3	4	0	3	1	2	4	3	5	3	6	1	5	2	6	2	4	5	3	5	4	6	4	6	1
C111153055 10	1205	30	1	Graduate	Hinduism	1	1	1	5	3	4	4	1	1	1	4	1	7	7	4	7	7	4	4	4	4	3	4	3	0	2	2	4	4	4	4	3	5	6	4	3	6	3	1	5	5	5	5	4
C111153055 11	1209	30	1	higher secondary	Islam	1	7	1	2	1	4	4	4	7	4	4	7	4	4	7	7	4	1	1	2	3	2	2	2	1	0	1	4	4	5	2	3	3	2	5	2	3	2	3	1	5	4	1	3
C111153055 12	1209	30	1	Post-grad	Islam	1	3	1	4	2	2	3	4	7	1	4	7	3	4	7	4	7	1	1	2	4	4	1	4	2	2	1	6	3	4	1	6	2	6	6	1	3	1	5	6	5	4	6	3
C111162129,01	1207	26	1	Graduate	Islam	1	6	5	4	5	4	2	5	5	7	5	7	7	1	4	7	4	0	2	1	3	1	1	2	1	4	1	6	4	4	6	4	5	5	6	5	4	2	4	5	4	5	4	3
C111162129,02	1209	24	1	Undergrad Student	Islam	1	7	4	4	4	5	4	5	5	5	3	6	6	3	5	4	4	2	2	1	2	2	3	2	2	3	3	4	5	5	6	4	5	6	4	3	4	2	3	4	4	2	6	5
C111162129,03	1209	25	1	Undergrad Student	Islam	1	5	5	5	5	4	2	3	3	5	4	4	5	3	2	4	3	2	2	2	3	2	1	3	2	4	2	5	5	3	5	3	4	5	5	4	4	3	2	5	5	6	4	5
C111162129,04	1212	28	1	Graduate	Islam	1	7	2	4	4	4	7	4	6	5	4	4	4	1	4	3	4	1	1	1	2	3	1	2	2	0	2	3	2	2	4	4	5	5	3	5	4	3	1	3	4	5	5	3
C111162129,05	1207	23	1	Undergrad Student	Islam	1	6	2	3	3	3	2	3	4	4	3	6	2	5	4	6	5	3	2	2	2	3	3	3	2	2	2	4	3	3	6	4	6	4	5	5	4	5	3	5	4	5	5	3
C111162129,06	1209	27	1	Graduate	Islam	1	6	5	5	5	4	3	3	5	4	2	4	7	3	3	5	4	3	4	2	2	3	3	2	2	4	3	2	3	2	5	3	5	6	3	5	4	1	4	5	4	6	5	5
C111162129,07	1212	22	1	higher secondary	Islam	1	6	4	1	4	4	4	6	6	4	4	6	3	1	1	1	5	1	1	1	2	2	2	3	3	3	0	4	6	4	3	4	3	5	5	4	5	2	4	5	4	5	5	6
C111162129,08	1219	26	1	Graduate	Islam	1	7	1	4	5	6	7	1	4	6	4	7	3	3	3	5	7	2	2	3	2	3	4	3	2	1	2	5	4	6	5	4	5	6	3	3	4	3	4	5	3	5	6	3
C111162129,09	1218	23	2	Undergrad Student	Islam	1	6	2	4	4	6	7	6	5	5	5	7	4	1	4	4	4	2	1	2	1	3	4	3	2	3	3	6	4	5	6	4	6	5	4	4	4	2	5	4	5	4	5	6
C111162129,10	1207	22	1	Undergrad Student	Islam	1	5	1	1	1	5	1	3	1	5	4	6	6	5	1	7	7	3	3	2	3	2	1	1	2	2	2	2	3	3	6	4	5	4	4	3	4	1	2	4	4	5	6	4
C111162129,11	1212	30	1	Graduate	Islam	1	7	6	6	6	6	7	4	6	4	4	7	7	1	7	4	4	0	2	3	4	2	2	2	3	3	2	6	6	2	5	4	6	5	5	1	4	3	4	5	4	5	5	5
C111162129,12	1212	23	1	Undergrad Student	Islam	1	4	5	1	1	5	3	6	4	5	3	6	3	3	4	7	4	2	3	1	2	3	1	3	3	2	2	5	4	4	6	4	5	4	3	3	4	2	4	5	2	5	4	5
C11117104101	1214	21	1	Undergrad Student	Islam	1	7	1	3	2	6	7	6	7	1	4	7	1	6	5	7	5	2	3	3	2	3	2	4	2	3	2	4	3	4	5	6	5	5	6	3	4	5	4	5	4	5	6	5
C11117104102	1209	24	1	Undergrad Student	Islam	1	7	3	5	1	4	7	7	7	4	7	7	3	4	7	4	1	3	2	2	2	2	3	2	0	3	3	5	4	5	4	6	2	6	6	1	4	3	3	6	3	6	5	2
C11117104103	1214	20	1	Undergrad Student	Islam	1	7	1	3	2	7	7	7	7	7	6	7	6	7	7	6	7	1	0	1	4	3	0	3	2	3	1	6	5	5	3	6	2	6	6	3	5	3	3	4	1	3	5	4
C11117104104	1214	20	2	Undergrad Student	Islam	1	7	1	6	1	4	7	4	4	4	4	7	7	4	7	7	4	4	3	4	4	0	2	2	1	4	1	4	3	5	2	3	1	6	1	2	3	1	4	6	2	1	3	2
C11117104105	1214	21	1	Undergrad Student	Islam	1	4	1	6	4	4	1	1	4	1	4	7	1	1	7	7	4	4	4	2	3	2	2	2	0	2	2	6	4	3	3	6	3	6	5	4	5	2	2	6	1	5	4	2
C11117104106	1222	21	1	Undergrad Student	Islam	1	5	1	3	1	4	4	1	4	1	3	7	6	6	6	4	5	1	1	2	4	4	0	0	2	0	0	6	5	6	4	6	1	6	6	2	4	4	4	5	4	4	6	1
C11117104107	1223	20	2	Undergrad Student	Islam	1	1	1	2	1	7	4	1	7	1	1	7	7	7	7	7	7	0	1	2	4	2	2	1	0	0	1	4	1	6	6	3	1	5	1	5	3	6	3	1	4	5	6	6
C11117104108	1222	21	1	Undergrad Student	Islam	1	4	1	3	1	4	4	4	4	3	3	5	5	5	4	5	5	4	1	3	4	2	1	3	1	3	0	4	3	4	3	4	6	4	6	6	4	3	5	4	5	4	5	4
C11117104109	1207	22	1	Undergrad Student	Islam	1	7	1	3	1	6	7	6	7	5	7	7	7	7	6	6	7	3	4	3	2	2	3	4	3	4	4	5	4	5	6	5	5	6	5	6	4	5	3	4	5	4	5	6
C11117104110	1205	22	1	Undergrad Student	Islam	1	4	1	4	1	3	1	2	3	2	3	5	3	3	4	6	5	2	3	2	4	2	2	3	2	1	1	5	2	1	4	6	1	6	6	4	3	2	2	6	1	5	6	2
C11117104111	1219	19	1	Undergrad Student	Islam	1	5	1	6	3	6	6	4	6	1	2	7	7	6	7	4	5	3	2	1	4	2	3	1	2	0	1	3	5	4	5	3	5	6	6	3	5	3	6	4	5	4	5	4
C11117104112	1225	21	1	Undergrad Student	Islam	1	7	1	3	2	5	7	5	5	6	5	7	6	7	5	6	6	4	2	4	3	1	2	2	2	4	2	4	4	6	3	4	3	6	3	2	6	2	4	5	6	6	4	2
c11117109001	1236	25	1	higher secondary	Islam	1	4	1	2	3	4	1	4	4	4	4	5	5	5	5	6	5	2	1	3	2	1	3	2	1	3	1	3	5	3	2	4	3	5	3	3	2	4	2	4	2	4	3	1
c11117109002	1236	24	1	Undergrad Student	Islam	1	4	1	1	1	6	1	4	5	6	5	5	3	5	4	5	2	1	3	1	2	3	1	2	1	3	1	2	4	3	4	2	3	1	3	2	4	3	2	5	4	3	2	5
c11117109003	1236	23	1	Undergrad Student	Islam	1	5	1	2	1	5	7	7	6	4	3	2	1	6	4	3	4	2	2	3	2	1	2	3	1	0	2	3	4	2	4	5	1	3	4	2	4	2	4	2	3	4	5	3
c11117109004	1236	23	1	Undergrad Student	Islam	1	5	3	3	2	5	6	5	5	6	5	4	1	5	4	5	1	2	1	2	1	1	3	2	0	0	1	2	5	4	3	5	3	2	4	2	4	2	2	3	3	1	3	6
c11117109005	1236	23	1	Undergrad Student	Islam	1	4	2	2	3	4	2	4	5	4	5	4	5	4	6	3	4	3	2	1	3	2	1	3	1	2	1	3	5	5	3	4	1	3	2	2	3	3	4	3	5	4	6	4
c11117109006	1236	24	1	Undergrad Student	Islam	1	7	1	3	1	4	7	5	4	4	5	3	5	4	6	4	5	1	1	0	2	3	1	2	1	2	1	2	2	3	2	4	1	2	2	2	3	2	3	3	4	5	3	4
c11117109007	1236	24	1	Undergrad Student	Islam	1	4	2	3	2	5	2	4	4	5	5	4	6	5	4	6	6	3	2	2	2	3	2	1	2	3	2	2	4	3	2	4	3	5	4	5	6	5	4	3	4	5	4	5
c11117109008	1236	23	1	Undergrad Student	Islam	1	5	1	3	3	4	1	4	5	5	4	5	7	5	4	7	6	1	3	1	3	0	2	1	3	2	2	3	5	4	3	6	4	5	5	4	3	5	4	3	6	2	3	5
c11117109009	1236	25	1	Undergrad Student	Islam	1	4	4	5	4	7	7	4	6	5	5	5	7	1	3	6	3	1	2	2	1	3	2	3	2	1	3	3	4	5	5	4	6	3	2	4	3	5	4	3	5	3	4	2
c11117109010	1236	24	1	higher secondary	Islam	1	4	3	3	2	5	7	5	5	4	2	5	7	2	3	7	6	3	2	1	3	2	3	2	3	4	2	5	4	3	4	3	5	3	4	3	4	3	5	3	5	3	3	2
c11117109011	1236	24	1	Undergrad Student	Islam	1	5	3	2	2	6	7	4	5	6	5	6	4	4	3	5	4	2	1	2	3	2	4	2	3	2	1	4	3	5	3	4	3	5	6	4	5	3	4	3	5	3	4	5
c11117109012	1236	25	1	Undergrad Student	Islam	1	4	4	3	1	4	3	3	6	5	3	4	4	5	4	5	4	1	1	2	3	2	2	1	4	2	2	3	3	4	3	5	5	4	6	5	4	5	4	5	6	4	5	5
c11117113501	solimulla Road	25	1	Undergrad Student	Islam	1	7	2	5	6	6	6	6	5	5	4	7	5	6	6	4	3	2	3	2	2	3	3	1	3	1	0	4	3	5	2	4	3	4	4	3	3	1	2	6	2	4	4	3
c11117113502	solimulla Road	25	1	Post-grad	Islam	1	7	3	6	6	6	3	6	6	5	4	7	5	6	6	5	4	2	1	3	2	2	1	3	1	3	2	4	4	2	2	5	4	3	4	2	3	1	2	5	2	3	6	4
c11117113503	townhall	29	1	Post-grad	Islam	1	7	2	5	6	6	2	6	5	6	5	7	4	7	5	3	3	2	3	1	3	3	1	4	2	0	2	4	3	4	5	5	3	4	4	4	2	3	3	5	5	4	3	4
c1111713504	Rupnogor	21	2	Undergrad Student	Islam	1	7	4	6	2	6	3	5	4	6	5	7	5	5	6	4	2	3	2	3	3	2	2	3	3	1	1	5	3	4	4	4	5	5	3	3	5	3	4	4	3	3	5	5
c1111713505	Narayngong	30	1	Post-grad	Islam	1	7	1	3	6	6	4	5	5	5	6	7	4	5	6	3	2	3	3	3	2	2	1	3	1	3	3	4	4	3	5	3	5	5	3	4	4	5	5	4	4	4	3	4
c1111713506	Uttora	20	2	Undergrad Student	Islam	1	6	4	6	4	7	7	6	6	5	5	7	6	5	6	4	3	2	2	3	2	3	4	2	2	3	3	5	5	4	4	3	4	4	5	4	3	4	3	1	4	3	4	2
c1111713507	Tongi	24	1	Undergrad Student	Islam	1	7	5	6	3	7	7	6	6	7	6	7	5	5	6	6	3	3	2	2	3	2	1	3	1	2	3	4	3	4	4	3	4	3	4	3	5	4	6	4	2	4	2	3
c1111713508	Zakir Hossain Road	26	2	Post-grad	Hinduism	1	7	4	6	2	7	4	6	5	5	6	7	7	5	6	5	4	2	1	2	1	2	3	2	3	1	4	3	4	4	4	2	4	2	3	4	2	4	2	4	2	4	3	3
c1111713509	Zakir Hossain Road	22	2	Undergrad Student	Islam	1	7	5	6	3	7	7	5	5	6	5	7	6	4	6	5	4	2	3	2	3	2	1	1	3	3	3	5	4	4	4	3	3	3	4	2	5	2	4	3	4	4	3	3
c1111713510	Tajmohal Road	22	2	Undergrad Student	Islam	1	7	2	6	1	7	4	5	6	6	5	7	5	5	6	4	4	2	3	2	1	3	1	2	2	3	2	4	3	4	5	5	4	3	2	4	4	3	5	4	2	3	5	3
c1111713511	Alaipur Natore	18	1	higher secondary	Islam	1	7	6	2	1	6	4	6	6	5	6	7	7	7	6	5	4	3	2	3	1	3	1	2	2	0	2	3	4	5	5	3	2	4	3	4	3	4	3	3	5	3	4	3
c1111713512	Puthia Rajshahi	21	1	Undergrad Student	Islam	1	7	3	6	1	6	4	6	5	6	6	7	5	6	6	6	4	1	3	2	1	3	1	2	2	3	3	3	4	4	2	4	5	2	4	4	2	4	4	2	4	4	3	4
C11117114801	1207	21	2	higher secondary	Islam	1	7	1	3	1	6	7	4	4	2	4	7	7	7	6	6	1	4	2	3	2	2	1	0	0	4	3	4	1	6	4	2	6	5	1	4	6	4	4	4	2	5	4	6
C11117114802	1207	21	2	higher secondary	Islam	1	7	3	3	1	6	7	3	3	2	2	7	7	7	5	3	2	3	1	2	4	4	1	4	3	4	2	6	6	4	6	6	4	6	4	1	3	3	4	6	3	5	6	3
C11117114803	1207	21	2	higher secondary	Islam	1	7	1	1	1	5	7	2	2	2	2	7	7	7	4	3	3	4	3	3	2	1	2	2	1	4	4	4	4	3	4	3	6	6	4	5	4	4	3	4	3	5	3	4
C11117114804	1207	21	2	higher secondary	Islam	1	7	1	1	1	4	7	3	3	1	1	6	4	7	3	4	3	3	3	3	4	3	2	3	2	3	4	6	6	4	6	6	4	6	4	3	4	5	4	4	4	5	4	5
C11117114805	1207	32	1	Graduate	Islam	1	7	1	6	4	7	7	4	7	2	4	7	7	7	7	7	4	2	1	2	4	4	1	4	2	1	1	6	6	4	6	6	4	6	4	3	4	3	3	6	3	6	6	2
C11117114806	1207	48	2	Graduate	Islam	1	7	6	6	4	5	7	5	5	2	4	7	5	6	6	7	4	4	2	4	4	1	3	4	2	4	3	4	6	6	4	4	6	6	5	6	6	6	6	5	6	6	6	5
C11117114807	1207	22	1	higher secondary	Islam	1	7	1	1	1	4	1	1	1	4	4	7	5	4	4	4	4	3	4	2	1	4	2	1	3	4	1	4	6	3	4	5	5	6	2	2	6	4	3	6	3	4	4	6
C11117114808	1207	40	1	Graduate	Islam	1	7	1	6	2	6	7	4	7	2	3	7	7	7	7	7	3	2	1	2	1	2	1	3	2	1	2	6	6	4	5	5	5	6	6	4	4	6	3	4	4	6	4	4
C11117114809	1207	22	1	higher secondary	Islam	1	7	3	3	3	5	5	2	3	3	3	7	6	6	6	2	2	3	2	2	2	3	1	4	3	1	1	6	6	4	5	5	4	6	5	3	4	5	3	3	3	6	6	3
C11117114810	1207	22	1	higher secondary	Islam	1	7	1	1	1	4	1	1	1	3	4	7	5	4	4	3	3	3	3	3	2	2	3	3	2	2	2	6	6	6	5	4	4	4	3	4	4	5	4	6	4	4	4	4
C11117114811	1207	20	1	higher secondary	Islam	1	7	4	3	1	6	4	2	6	4	5	6	4	5	6	4	4	2	2	2	2	2	2	3	2	2	2	6	6	5	4	4	5	4	4	3	3	6	3	6	4	5	5	4
C11117114812	1207	45	2	Graduate	Islam	1	7	3	6	2	6	7	6	6	2	3	7	7	7	7	7	6	1	1	1	2	2	2	1	2	3	2	6	6	6	3	5	6	6	4	6	6	5	5	6	3	5	5	5
C 11117121901	1216	22	1	Undergrad Student	Islam	1	7	1	6	1	4	4	5	7	5	5	7	7	7	5	4	7	4	4	4	3	0	0	1	2	2	1	6	5	5	6	6	5	4	4	5	4	5	2	3	5	2	1	6
C 11117121902	1229	21	1	Undergrad Student	Hinduism	1	1	1	6	5	4	1	1	1	1	4	4	7	7	7	4	4	2	0	3	4	1	0	3	4	2	2	2	4	4	5	6	3	3	4	1	3	2	4	2	4	4	5	6
C 11117121903	1342	22	1	Undergrad Student	Islam	1	7	1	6	6	7	4	3	7	6	7	7	7	5	7	7	5	1	2	3	2	2	4	0	0	4	3	2	4	6	3	6	5	6	4	2	5	5	3	5	6	5	4	4
C 11117121904	1216	22	1	Undergrad Student	Islam	1	7	1	3	3	7	4	3	5	2	1	7	6	7	7	6	4	3	2	4	3	2	3	1	2	2	2	5	3	2	2	5	2	6	3	4	2	3	2	2	4	5	3	2
C 11117121905	1215	21	1	Undergrad Student	Islam	1	7	4	6	5	5	4	4	7	4	7	7	7	4	7	4	4	4	2	3	3	2	1	3	2	2	0	4	4	3	4	5	4	3	4	3	3	3	4	5	4	4	4	4
C 11117121906	1212	25	1	Undergrad Student	Islam	1	7	1	3	3	4	1	1	1	1	1	7	1	7	7	1	7	4	4	3	3	1	3	2	4	1	4	6	3	4	6	4	5	4	3	5	3	6	4	4	1	2	6	6
C 11117121907	1212	22	1	Undergrad Student	Islam	1	5	3	3	3	4	4	4	4	4	5	6	6	1	1	4	3	3	2	1	2	1	2	4	2	3	2	5	3	6	4	3	4	4	3	5	3	4	3	4	3	5	3	4
C 11117121908	1212	22	1	Undergrad Student	Islam	1	7	1	3	3	7	4	7	7	1	3	7	7	4	3	1	2	2	2	3	3	1	4	2	2	4	3	6	4	6	4	6	5	5	3	1	4	3	5	6	4	2	4	3
C 11117121909	1211	22	1	Undergrad Student	Islam	1	6	1	6	6	5	4	5	6	6	5	7	6	6	7	6	2	1	2	1	3	1	1	2	1	2	2	1	2	1	3	1	3	4	1	2	3	3	3	1	2	1	3	4
C 11117121910	1230	22	1	Undergrad Student	Islam	1	7	1	4	3	6	4	7	7	4	5	7	6	6	7	6	2	4	2	1	4	2	1	4	2	1	0	5	3	2	6	5	1	2	3	2	3	3	4	4	5	4	5	2
C 11117121911	1209	22	1	Undergrad Student	Islam	1	7	1	3	1	5	4	6	5	5	4	7	5	4	4	5	4	1	3	2	4	1	0	2	3	1	1	4	2	6	3	2	5	1	4	4	3	6	5	4	6	3	6	2
C 11117121912	1229	21	1	Undergrad Student	Islam	1	7	1	3	3	7	4	5	5	5	5	7	4	4	7	7	7	4	2	4	3	1	2	2	2	4	1	4	4	6	1	4	3	6	3	2	6	2	4	5	6	6	4	2
11117122201	DHAKA	21	1	higher secondary	Islam	1	7	1	3	2	4	7	4	6	6	7	7	6	7	6	5	6	2	2	2	2	1	4	3	0	3	4	5	5	4	1	5	1	6	3	1	4	1	2	5	5	2	6	1
11117122202	DHAKA	21	1	Undergrad Student	Islam	1	7	1	4	3	4	7	4	7	5	4	6	5	4	7	7	7	1	2	3	2	1	1	2	3	1	2	2	3	2	4	5	5	6	4	6	5	2	4	5	6	3	5	6
11117122203	DHAKA	22	2	Undergrad Student	Islam	1	7	1	5	5	4	7	4	7	7	4	7	4	7	7	7	7	1	0	0	4	0	0	4	0	0	4	5	5	5	5	1	5	5	1	1	6	5	5	4	5	6	1	1
11117122204	DHAKA	27	1	Graduate	Islam	1	7	4	2	2	7	7	4	4	1	4	7	7	7	7	7	4	2	2	2	1	1	4	2	3	4	4	4	3	4	2	6	5	5	3	3	6	4	4	4	5	3	6	6
11117122205	DHAKA	23	1	Undergrad Student	Islam	1	7	1	3	1	4	1	1	1	7	1	7	2	4	7	7	3	2	3	2	3	2	1	2	3	4	2	5	5	4	2	5	4	4	4	3	5	3	4	6	4	4	6	2
11117122206	PABNA	30	1	Graduate	Islam	1	7	2	6	3	4	7	4	4	4	7	7	4	4	4	4	4	3	2	0	4	0	2	1	4	3	4	1	3	4	4	3	3	4	1	3	1	1	4	6	1	4	6	1
11117122207	DHAKA	21	2	Undergrad Student	Islam	1	7	1	4	1	4	4	5	7	7	4	5	7	4	5	6	4	4	3	2	2	1	1	2	1	1	2	6	6	2	2	5	2	6	3	5	4	3	3	3	3	4	4	3
11117122208	DHAKA	21	2	Undergrad Student	Islam	1	7	1	4	5	7	7	7	7	4	4	7	3	5	4	4	4	2	1	2	2	1	2	2	1	2	2	1	2	2	1	3	3	2	2	1	1	2	3	2	2	3	3	2
11117122209	DHAKA	23	1	higher secondary	Islam	1	7	1	1	1	7	4	7	7	7	4	3	4	4	5	5	5	3	2	1	2	2	3	4	2	1	0	2	2	3	3	2	4	2	2	6	4	3	1	4	4	5	6	6
1117122210	DHAKA	27	1	Graduate	Islam	1	7	4	4	4	4	7	7	4	7	7	7	4	7	7	4	1	1	1	1	2	3	3	1	2	4	1	2	3	4	5	6	5	4	3	2	1	2	2	2	3	4	4	3
11117122211	DHAKA	22	1	Undergrad Student	Islam	1	7	1	5	5	7	7	7	7	7	7	7	7	7	7	4	4	0	0	4	2	0	2	2	2	0	4	4	5	1	6	2	6	1	6	1	2	2	4	1	6	6	3	4
1117122212	DHAKA	24	2	higher secondary	Islam	1	7	2	1	4	7	7	7	7	7	4	1	1	4	7	7	7	0	2	3	2	2	4	4	2	4	3	1	5	2	6	5	6	6	5	1	5	5	3	6	5	4	6	6
11117201801	House no 01 &amp; 03,Road no 08,Block F,Banasree	19	1	higher secondary	Islam	1	7	5	4	1	7	7	4	5	4	6	7	6	6	5	6	5	2	2	3	2	3	2	3	3	4	4	6	6	5	6	5	5	6	4	6	5	6	4	5	5	6	6	4
11117201802	House no 01 &amp; 03,Road no 08,Block F,Banasree	21	2	Undergrad Student	Islam	1	7	2	3	2	5	1	4	5	2	5	7	3	5	4	5	6	3	2	4	2	1	3	0	1	4	3	4	5	6	5	4	3	5	5	4	4	4	6	5	6	5	2	3
11117201803	House no 01 &amp; 03,Road no 08,Block F,Banasree	22	2	Undergrad Student	Islam	1	7	3	4	1	6	2	3	4	1	4	7	4	6	5	6	5	0	0	0	1	2	2	0	1	2	1	1	3	2	4	3	2	5	1	6	2	4	2	3	2	4	2	5
11117201804	House no 01 &amp; 03,Road no 08,Block F,Banasree	18	2	higher secondary	Islam	1	7	1	4	1	4	5	4	7	1	1	7	1	7	3	4	1	3	1	2	3	1	3	2	3	4	1	5	3	3	4	5	4	4	2	2	4	3	6	3	2	4	2	2
11117201805	House no 01 &amp; 03,Road no 08,Block F,Banasree	25	1	Undergrad Student	Islam	1	7	2	5	1	4	4	6	4	2	5	7	4	7	4	6	4	2	1	3	2	4	2	1	0	3	1	2	4	3	5	6	4	5	5	4	3	2	3	2	2	3	5	3
11117101806	House no 01 &amp; 03,Road no 08,Block F,Banasree	23	2	Undergrad Student	Islam	1	7	3	4	2	7	7	7	7	7	7	7	7	7	7	7	7	3	2	1	3	2	4	2	1	1	3	5	2	4	5	3	4	5	2	5	3	2	3	4	3	5	3	4
11117201807	House no 01 &amp; 03,Road no 08,Block F,Banasree	21	1	Undergrad Student	Islam	1	7	5	5	3	2	5	4	4	4	4	7	4	7	7	1	1	1	3	2	4	4	2	1	0	3	1	2	4	3	5	6	4	5	3	5	3	5	4	2	4	3	5	3
11117201808	House no 01 &amp; 03,Road no 08,Block F,Banasree	55	2	Post-grad	Islam	1	7	6	6	6	7	7	7	7	7	7	7	1	7	7	7	7	3	3	2	2	3	3	4	4	1	1	6	6	6	5	5	1	1	4	4	3	3	4	5	5	4	6	3
11117201809	House no 01 &amp; 03,Road no 08,Block F,Banasree	50	2	Post-grad	Islam	1	5	4	2	2	6	7	7	7	4	6	7	1	6	4	3	1	3	2	1	4	3	1	3	2	1	0	6	2	3	3	5	4	2	4	3	2	1	2	4	2	4	1	3
11117201810	House no 01 &amp; 03,Road no 08,Block F,Banasree	32	2	Post-grad	Islam	1	4	1	1	1	4	6	6	5	3	4	6	2	4	4	4	4	2	1	1	2	0	0	1	2	0	1	2	1	1	3	2	2	4	2	3	5	2	3	2	5	3	3	2
11117201811	House no 01 &amp; 03,Road no 08,Block F,Banasree	54	2	Post-grad	Islam	1	7	3	5	1	3	7	4	4	6	6	7	5	4	4	7	4	4	2	0	1	3	3	4	1	1	3	6	5	4	5	3	2	4	5	3	6	4	6	4	5	5	6	5
11117201812	House no 01 &amp; 03,Road no 08,Block F,Banasree	53	1	Post-grad	Islam	1	7	1	3	1	5	5	6	7	2	5	7	1	7	4	4	1	3	3	2	2	3	2	1	3	2	3	5	4	5	3	6	3	5	4	6	4	5	3	4	3	6	3	5
c 111172020 01	1207	22	1	Undergrad Student	Islam	1	7	3	3	3	5	5	2	3	3	3	7	6	6	6	2	2	2	0	2	3	1	2	2	2	2	1	5	4	3	4	5	2	4	4	1	2	4	4	4	3	4	5	4
c 111172020 02	1000	24	1	Undergrad Student	Islam	1	7	3	3	2	4	2	3	4	4	4	7	4	4	4	4	4	2	2	2	2	2	2	3	1	2	1	4	4	2	2	2	2	3	3	3	3	4	1	5	2	4	4	2
c 111172020 03	1209	25	1	Undergrad Student	Islam	1	7	5	6	3	7	4	4	4	4	4	7	4	5	3	5	4	2	1	1	3	2	1	3	1	2	1	5	4	2	4	4	2	4	4	2	4	3	3	4	2	4	4	3
c 111172020 04	1209	25	1	Undergrad Student	Islam	1	7	3	3	1	4	1	4	4	5	4	7	1	4	3	4	4	2	1	1	2	1	1	2	2	1	1	5	4	4	4	4	3	4	3	3	3	3	4	4	2	5	5	4
c 111172020 05	1207	22	1	Undergrad Student	Islam	1	7	3	3	1	4	1	1	1	3	4	7	5	4	4	3	3	2	3	2	4	0	4	3	0	2	1	5	5	6	5	5	1	5	5	1	3	1	2	6	1	5	6	1
c 111172020 06	1219	21	1	Undergrad Student	Islam	1	7	1	1	1	4	1	1	1	4	4	7	3	4	4	4	4	2	2	2	4	1	2	3	3	2	1	5	5	3	3	4	2	4	6	1	2	2	2	5	2	4	5	3
c 111172020 07	1216	22	1	Undergrad Student	Islam	1	7	1	2	2	4	1	1	1	1	2	7	4	4	4	1	1	2	2	2	3	2	1	3	2	1	1	6	5	2	4	5	2	4	5	1	1	2	2	5	2	4	6	3
c 111172020 08	1216	35	1	Post-grad	Islam	1	7	4	4	2	3	2	2	2	3	3	7	4	4	4	2	2	2	1	2	2	2	1	3	2	2	1	6	5	6	2	5	5	5	2	4	4	4	2	5	2	4	5	4
c 111172020 09	1216	30	2	Post-grad	Islam	1	7	4	4	3	4	4	4	4	4	4	7	4	4	5	5	5	1	1	1	3	3	2	2	2	2	1	6	6	6	2	6	3	3	2	2	2	2	3	6	2	4	5	4
c 111172020 10	1000	22	1	Undergrad Student	Islam	1	7	1	3	1	4	1	2	2	2	4	7	3	3	4	3	3	2	0	2	3	3	1	3	3	1	1	6	6	4	6	5	4	4	5	5	4	2	1	6	1	5	6	1
c 111172020 11	1211	22	2	Undergrad Student	Islam	1	7	1	1	1	4	4	1	1	4	1	7	4	4	5	5	5	2	2	2	2	1	2	1	1	2	2	4	4	5	5	4	4	3	2	2	2	4	4	4	4	2	2	4
c 111172020 12	1207	22	1	Undergrad Student	Islam	1	7	2	3	1	4	2	2	2	2	4	4	4	3	6	4	4	2	1	1	3	2	2	2	2	1	1	6	6	6	6	5	2	4	3	2	2	2	1	6	1	5	6	5
11117205801	1207	28	1	Graduate	Islam	1	7	2	6	1	7	7	5	6	5	4	7	3	7	7	5	5	2	3	0	4	2	0	4	3	4	0	6	5	6	2	5	1	6	1	1	3	2	4	1	2	4	5	6
11117205802	1207	25	2	Post-grad	Islam	1	7	2	2	1	7	7	6	6	4	4	7	4	7	7	6	6	2	2	3	2	1	3	2	1	3	3	4	5	6	6	4	6	6	1	5	4	4	4	1	5	4	4	6
11117205803	1207	33	2	Graduate	Islam	1	7	4	6	3	6	7	5	5	4	5	7	4	7	7	6	4	4	3	2	3	1	2	3	3	4	3	2	4	6	6	4	5	6	1	1	4	3	3	1	6	4	5	6
11117205804	1205	28	1	Graduate	Islam	1	7	1	2	1	7	7	6	7	4	4	7	3	7	7	5	5	3	2	3	2	2	4	2	2	3	3	5	4	2	1	5	2	6	2	1	4	3	4	2	1	4	5	6
11117205805	1214	22	2	Undergrad Student	Islam	1	7	3	6	1	5	5	5	5	4	4	7	4	7	7	4	5	2	4	4	0	0	4	1	1	4	4	4	5	6	6	4	4	5	1	6	4	5	4	1	3	5	3	6
11117205806	1207	20	2	Undergrad Student	Islam	1	7	2	4	2	6	7	5	6	5	5	7	5	7	7	4	4	1	1	1	3	3	1	3	2	1	1	5	4	4	6	4	1	6	6	3	6	4	3	4	3	5	4	4
11117205807	1216	24	2	Undergrad Student	Islam	1	7	3	4	2	7	7	5	6	4	4	7	5	7	7	6	6	3	3	3	2	1	3	1	1	4	4	4	3	3	6	4	3	6	2	6	4	5	4	2	6	4	4	5
11117205808	1232	24	1	Undergrad Student	Islam	1	7	2	6	4	7	7	6	7	4	6	7	5	7	7	6	6	4	4	4	0	0	4	1	1	4	4	4	5	6	4	3	6	2	6	4	4	5	4	2	2	3	3	6
11117205809	1219	22	2	Undergrad Student	Islam	1	7	4	6	2	7	7	7	7	6	6	7	3	7	7	6	7	1	2	2	2	3	2	3	2	2	2	4	4	5	5	4	3	6	3	6	3	4	4	3	2	4	5	6
11117205810	1207	28	2	higher secondary	Islam	1	7	2	3	2	7	7	7	6	4	4	7	3	7	7	5	6	2	3	3	2	2	3	2	1	4	4	4	3	6	6	4	4	6	1	5	3	4	4	3	2	4	4	5
11117205811	1207	32	1	Graduate	Islam	1	7	1	1	4	6	6	5	5	5	4	7	3	7	7	5	5	2	2	2	3	2	2	2	1	1	1	5	4	5	4	4	3	6	2	1	3	3	3	2	3	4	4	5
11117105812	1207	55	2	Graduate	Islam	1	7	6	6	4	7	7	7	6	7	5	7	5	7	7	6	6	3	2	3	2	2	2	2	1	3	3	3	3	5	6	4	1	6	1	6	4	5	3	1	1	4	4	6
C11117300101	1207	48	1	Graduate	Islam	1	7	4	6	6	6	7	7	7	6	6	7	6	7	7	6	6	1	0	3	3	3	0	2	2	3	0	6	6	5	5	5	4	5	6	3	5	3	5	6	5	6	5	5
C11117300102	1219	50	1	Post-grad	Islam	1	7	2	6	2	7	7	7	7	7	7	7	6	7	7	7	6	2	2	3	1	1	1	2	1	2	0	4	5	6	4	4	4	6	6	4	5	3	4	6	5	5	4	4
C11117300103	1207	25	2	Undergrad Student	Islam	1	6	1	1	1	6	6	5	6	5	5	7	4	6	7	5	5	1	0	0	2	3	2	1	3	1	1	4	5	5	3	4	6	4	5	6	4	2	3	5	3	4	5	4
C11117300104	1216	22	2	Undergrad Student	Islam	1	7	2	6	1	7	7	6	7	7	7	7	6	7	7	6	6	3	1	1	2	1	2	2	0	1	2	6	5	5	5	5	4	6	6	4	5	2	3	5	5	3	4	5
C11117300105	1216	22	2	Undergrad Student	Islam	1	6	1	1	1	5	6	4	4	4	4	6	5	6	7	4	3	1	0	1	3	2	2	3	2	0	1	6	4	5	6	4	2	5	5	1	3	1	3	5	6	6	6	5
C11117300106	1207	29	2	Post-grad	Islam	1	7	1	6	1	5	7	4	6	6	5	7	5	5	3	3	5	3	3	2	1	0	2	1	1	3	3	4	5	5	4	4	6	4	5	5	4	3	4	5	4	4	4	5
C11117300107	1207	28	2	Post-grad	Islam	1	6	1	5	1	4	7	6	7	4	6	7	5	7	4	5	4	3	2	4	2	1	2	2	0	3	1	5	6	5	3	4	5	5	4	2	4	1	4	5	6	5	4	5
C11117300108	1216	21	1	Undergrad Student	Islam	1	5	1	1	1	6	6	4	4	4	3	6	3	4	6	5	4	4	2	3	3	0	2	1	0	2	4	4	5	6	3	4	6	6	5	4	3	3	5	5	5	4	3	5
C11117300109	1207	52	2	Graduate	Islam	1	7	2	6	2	7	7	7	7	3	7	7	6	7	7	7	5	4	3	4	2	1	2	1	0	1	2	5	6	6	4	4	4	5	6	4	5	2	5	6	6	5	4	6
C11117300110	1207	44	2	Graduate	Islam	1	7	2	6	2	7	7	7	7	6	7	6	6	7	7	6	6	1	0	1	2	0	2	0	2	0	1	6	6	6	4	3	3	5	5	5	4	4	3	6	4	4	5	6
C11117300111	1207	40	2	Post-grad	Islam	1	7	2	6	2	6	7	7	7	5	7	7	7	7	7	7	6	1	0	2	3	3	0	2	3	1	0	6	6	6	5	5	4	6	6	2	5	1	3	6	5	6	5	6
C11117300112	1216	29	2	Post-grad	Islam	1	6	1	1	1	6	7	6	7	4	6	7	6	7	7	6	6	2	2	1	2	0	1	1	0	0	2	5	6	6	3	3	6	4	5	5	4	3	5	5	5	4	4	5
C- 111 173 006 - 01	1209	55	1	Graduate	Islam	1	7	1	4	3	7	7	5	7	7	4	7	7	7	6	4	4	3	2	2	3	2	2	0	2	4	2	4	4	4	2	5	3	4	4	4	4	4	5	5	5	3	5	4
C- 111 173 006 - 02	1209	48	2	Graduate	Islam	1	7	6	6	4	7	7	6	7	7	5	7	6	7	7	7	6	2	3	4	4	2	4	2	2	1	2	6	5	4	1	4	4	4	3	5	4	1	3	4	3	3	5	5
C- 111 173 006 - 03	1209	25	1	Undergrad Student	Islam	1	6	6	6	3	5	6	5	7	4	5	7	4	4	5	4	1	2	1	3	4	2	3	3	1	0	2	5	4	4	3	4	3	4	2	3	3	3	4	4	3	4	5	4
C- 111 173 006 - 04	1230	30	2	higher secondary	Islam	1	7	3	6	2	7	7	6	6	6	5	7	4	5	6	6	4	2	2	3	2	3	2	1	1	3	2	4	3	4	1	3	3	4	3	4	4	2	3	5	4	4	3	3
C- 111 173 006 - 05	1230	35	1	higher secondary	Islam	1	4	1	3	1	4	4	5	4	5	4	7	4	4	5	7	4	3	3	3	2	2	2	1	2	3	3	4	3	3	4	3	5	4	4	3	4	3	4	3	4	3	4	4
C- 111 173 006 - 06	1211	56	2	Graduate	Islam	1	7	3	6	2	6	7	5	7	7	7	7	5	7	7	7	4	2	2	3	2	2	2	2	3	2	3	3	4	5	5	4	4	4	4	5	4	5	5	5	4	5	5	5
C- 111 173 006 - 07		20	2	higher secondary	Islam	1	5	2	2	2	5	7	5	5	6	6	7	5	6	5	6	6	1	2	1	2	2	1	2	2	1	2	4	4	3	4	4	3	4	3	3	3	2	3	4	5	5	4	4
C- 111 173 006 - 08	1209	21	1	Undergrad Student	Islam	1	6	1	6	2	4	6	5	7	7	5	7	4	7	6	5	4	2	3	2	3	2	2	3	2	2	1	5	3	5	5	2	4	4	4	3	3	4	5	5	3	4	4	4
C- 111 173 006 - 09		20	2	Undergrad Student	Islam	1	7	1	1	3	4	7	4	7	7	4	7	4	7	4	4	4	2	2	2	3	3	2	2	3	2	3	4	4	5	5	4	4	4	3	4	3	5	4	4	3	3	4	4
C- 111 173 006 - 10		19	2	Undergrad Student	Islam	1	7	1	5	2	6	4	6	6	6	5	7	5	6	6	6	4	1	1	2	3	3	3	4	2	2	2	5	4	6	6	4	4	4	5	2	4	2	4	4	5	4	6	4
C- 111 173 006 - 11		24	1	higher secondary	Islam	1	6	1	3	1	5	7	5	5	5	5	7	4	7	5	5	3	2	3	2	3	2	2	2	2	3	3	4	4	4	3	3	3	4	3	2	4	3	3	4	3	3	4	3
C- 111 173 006 - 12		18	2	higher secondary	Islam	1	7	3	3	1	7	4	4	7	1	7	7	7	4	4	4	4	0	1	2	0	3	0	2	1	2	0	5	4	4	3	5	1	2	5	1	3	1	3	4	3	4	4	4
C11117303701	1207	26	1	Post-grad	Islam	1	6	1	6	3	5	7	6	7	5	6	7	4	3	7	4	4	0	0	2	2	4	1	0	2	0	0	5	5	5	5	4	4	5	4	4	4	3	6	4	4	4	6	3
C11117303702	1216	25	1	Undergrad Student	Islam	1	7	1	5	1	3	7	3	5	4	4	7	4	4	5	4	4	3	2	2	3	3	3	2	3	2	2	4	6	6	4	4	3	4	5	4	4	4	3	4	4	4	4	3
C11117303703	1209	18	2	higher secondary	Islam	1	6	1	3	1	4	5	4	5	4	4	7	5	6	5	3	3	3	3	3	4	4	4	4	4	3	2	3	3	3	3	4	3	3	4	4	4	4	4	4	4	4	3	4
C11117303704	1216	20	2	Undergrad Student	Islam	1	5	1	3	1	3	4	3	5	5	4	6	5	6	6	2	2	2	2	3	2	2	2	3	2	2	4	1	5	6	5	4	4	5	4	4	4	4	6	4	4	4	4	5
C11117303705	1211	31	1	Graduate	Islam	1	5	1	4	1	4	7	4	4	7	4	5	5	4	5	7	7	4	4	4	0	0	0	0	0	4	4	1	6	1	4	4	6	6	5	4	5	6	4	2	4	5	2	5
C11117303706	1212	22	1	Undergrad Student	Islam	1	7	1	4	4	5	7	4	5	7	4	7	3	4	7	4	3	4	4	4	0	0	0	0	0	4	4	1	6	1	4	4	6	6	5	4	5	6	4	2	4	5	2	5
C11117303707	1209	32	1	Post-grad	Islam	1	5	1	3	1	4	7	5	4	5	4	6	6	5	6	7	7	3	3	2	2	1	2	2	2	2	2	4	4	4	3	3	5	4	3	5	5	6	5	4	5	5	3	3
C11117303708	1209	30	1	Graduate	Islam	1	4	1	3	1	4	7	4	4	4	4	6	6	5	5	6	6	2	2	3	3	3	3	3	2	3	3	5	4	5	5	4	4	5	5	4	4	5	4	4	4	5	5	5
C11117303709	1207	26	1	Graduate	Islam	1	5	1	3	1	4	7	4	4	5	4	6	4	6	6	5	5	3	3	3	3	2	2	2	1	2	2	4	4	3	3	4	4	4	3	4	4	4	4	4	3	3	4	4
C11117303710	1207	26	1	Post-grad	Islam	1	6	1	3	1	4	7	5	5	6	4	7	5	4	6	5	5	4	4	4	0	0	0	0	0	4	4	1	6	1	4	4	6	6	5	4	5	6	4	2	4	5	2	5
C11117303711	1207	20	1	Undergrad Student	Islam	1	6	3	3	1	4	7	4	4	4	4	7	5	6	7	3	2	4	4	4	0	0	0	0	0	4	4	1	6	1	4	4	6	6	5	4	5	6	4	2	4	5	2	5
C11117303712	1207	22	1	Undergrad Student	Islam	1	5	1	3	1	3	5	4	3	4	4	6	6	6	7	7	7	0	0	0	4	4	0	1	4	3	2	5	4	6	5	5	4	6	6	5	5	3	6	5	3	4	6	4
111 173 049 01	1203	26	1	Graduate	Islam	1	4	1	3	2	4	5	4	4	3	3	7	3	5	4	7	7	3	4	3	2	1	2	1	1	2	2	4	4	4	5	2	5	5	5	6	4	4	5	6	4	5	3	4
111 173 049 02	1206	23	1	Undergrad Student	Islam	1	4	2	5	2	4	4	4	6	4	5	7	6	6	6	6	7	2	2	1	2	2	2	2	2	1	3	4	4	2	4	5	2	5	3	4	3	4	3	4	4	5	3	2
111 173 049 03	1206	23	1	Undergrad Student	Islam	1	3	1	2	2	2	1	1	4	1	1	4	5	3	4	5	7	1	2	1	3	2	3	2	2	2	1	5	4	5	4	5	3	4	4	5	4	5	2	4	2	5	4	3
111 173 049 04	1200	22	1	Undergrad Student	Islam	1	5	1	4	2	4	2	5	6	4	3	7	6	4	4	4	4	3	2	3	2	1	0	3	0	3	2	4	3	4	3	4	5	4	5	5	4	6	4	5	4	5	4	3
111 173 049 05	1211	24	1	higher secondary	Islam	1	7	3	5	4	6	2	6	6	5	5	7	7	7	7	6	5	0	2	2	3	2	1	1	2	1	1	4	3	5	6	5	1	4	5	2	3	5	3	4	4	5	5	4
111 173 049 06	1203	27	2	Graduate	Islam	1	4	3	3	1	3	1	4	3	2	2	5	6	4	5	7	4	2	2	2	2	2	3	2	2	1	1	5	5	5	4	4	5	4	3	5	4	6	4	4	5	2	4	5
111 173 049 07	1100	46	1	Graduate	Islam	1	5	2	6	1	5	4	6	6	4	5	7	6	5	4	6	5	3	2	3	2	1	2	3	3	2	2	4	3	6	6	5	4	4	3	3	4	6	5	2	4	5	6	4
111 173 049 08	1100	30	1	Graduate	Islam	1	3	1	3	1	4	1	1	2	1	1	4	5	4	4	4	5	2	3	1	3	3	3	2	3	2	1	5	5	6	2	6	2	6	4	5	5	6	6	4	3	5	6	5
111 173 049 09	1200	22	1	higher secondary	Islam	1	3	1	3	3	4	5	5	6	5	4	6	7	4	6	7	6	2	3	2	3	1	3	2	2	2	3	4	4	3	4	5	3	5	3	4	4	5	3	3	4	4	5	4
111 173 049 10	1100	30	1	Graduate	Islam	1	6	1	1	3	6	4	4	4	3	4	5	5	3	3	4	4	3	2	2	3	2	3	1	1	3	1	4	4	4	3	3	4	5	6	6	4	6	5	5	4	5	3	3
111 173 049 11	1100	32	1	Graduate	Islam	1	5	1	3	1	2	1	1	4	1	2	6	6	4	4	6	4	3	3	2	3	2	2	3	3	1	1	5	4	2	5	4	3	4	3	5	2	4	2	3	5	4	3	5
111 173 049 12	1203	29	1	Graduate	Islam	1	6	2	4	1	4	3	4	4	1	2	7	5	5	5	4	4	4	3	3	2	1	1	1	2	2	2	3	4	4	2	3	2	4	4	5	4	5	3	4	4	5	3	4
C11117309801	1209	20	2	Undergrad Student	Islam	1	6	1	1	1	6	7	6	7	6	5	7	1	7	7	7	4	2	2	2	2	2	0	4	1	0	0	5	4	5	6	3	6	5	6	1	4	4	4	1	5	4	3	4
C11117309802	1000	27	2	Post-grad	Islam	1	5	1	6	1	5	1	5	5	5	7	7	7	5	7	5	5	1	0	2	4	3	0	3	2	1	2	5	3	3	2	5	3	6	6	4	1	3	6	4	2	5	5	3
C11117309803	1100	19	1	higher secondary	Islam	1	6	4	6	6	7	6	4	6	6	5	7	4	6	7	7	7	3	4	4	3	4	2	2	1	3	3	6	4	5	6	5	5	6	1	2	4	4	6	4	5	6	6	4
C11117309804	1100	18	2	Undergrad Student	Islam	1	7	1	6	4	6	7	5	7	6	5	7	4	7	7	5	5	3	2	3	3	3	2	1	2	3	4	6	4	4	1	5	1	6	6	4	4	1	5	1	4	5	6	2
C11117309805	1203	20	1	Undergrad Student	Islam	1	7	1	6	6	6	7	4	7	1	4	7	4	6	6	4	4	3	2	3	3	2	1	3	3	2	1	4	4	3	3	4	5	6	2	2	5	2	3	5	2	2	4	2
C11117309806	1217	20	2	Undergrad Student	Islam	1	7	6	6	4	4	7	7	7	4	4	4	4	3	4	4	3	2	2	3	2	1	2	3	3	2	1	2	4	4	6	6	5	6	5	3	1	3	6	5	6	5	5	5
C11117309807	1100	24	1	higher secondary	Islam	1	7	1	3	2	7	2	5	4	2	2	7	7	7	7	4	4	1	4	4	1	0	4	1	0	4	4	2	2	3	2	4	6	6	6	4	4	3	2	4	3	4	4	2
C11117309808	1209	23	2	higher secondary	Islam	1	7	2	6	1	5	7	6	6	1	5	7	5	7	7	5	5	2	2	2	3	2	1	1	1	2	2	5	3	4	1	5	1	6	2	6	4	2	4	4	1	6	3	2
C11117309809	1100	20	2	Undergrad Student	Islam	1	6	3	6	1	4	7	4	4	4	3	7	4	4	7	7	7	3	2	3	2	1	2	1	1	1	3	4	3	6	6	1	4	6	6	5	1	4	4	1	3	6	4	5
C11117309810	1207	22	1	Undergrad Student	Islam	1	3	1	2	1	3	4	4	3	1	1	6	4	4	4	4	4	3	2	1	4	4	1	2	3	2	0	4	3	1	4	4	2	6	6	1	4	2	1	6	3	3	4	3
C11117309811	1100	21	1	Undergrad Student	Islam	1	7	3	6	4	4	7	7	7	4	7	7	4	7	7	7	4	2	1	1	4	3	2	3	2	2	0	4	3	2	5	2	1	6	6	2	2	3	5	3	5	6	6	2
C11117309812	1205	21	2	Undergrad Student	Islam	1	5	6	2	1	5	7	4	7	5	5	7	5	7	6	5	4	4	4	4	2	1	1	2	4	4	3	4	4	4	4	3	4	6	5	5	4	2	5	3	6	2	4	5
12117100301	Narayangang	24	1	Undergrad Student	Islam	1	7	1	2	3	7	4	4	3	5	4	6	3	7	7	4	3	2	1	2	0	0	3	2	0	3	2	4	2	1	6	4	5	5	1	2	3	3	4	5	5	4	5	2
12117100302	Narayangang	24	1	Undergrad Student	Islam	1	7	1	3	1	6	4	7	6	6	4	7	1	5	6	6	3	3	3	3	2	2	3	3	2	2	2	3	4	4	3	3	3	6	6	1	6	4	5	5	2	2	4	2
12117100303	Narayangang	24	1	Undergrad Student	Islam	1	6	1	3	3	7	4	4	7	4	7	4	4	7	7	7	4	4	2	0	2	4	4	0	4	4	4	5	3	1	5	6	1	6	6	4	5	1	3	6	6	6	6	1
12117100304	Narayangang	26	1	Graduate	Islam	1	7	1	6	1	5	7	4	5	5	5	5	7	3	7	1	1	3	2	3	3	3	4	3	3	3	2	4	5	4	5	4	5	3	5	5	5	4	4	4	5	6	4	5
12117100305	Narayangang	22	2	Undergrad Student	Islam	1	6	2	6	4	6	2	6	6	4	6	7	3	7	7	7	4	2	3	2	3	4	2	3	3	2	2	5	4	2	3	4	4	3	2	1	4	5	5	4	1	5	6	4
12117100306	Narayangang	24	1	Undergrad Student	Islam	1	7	1	5	1	7	4	5	7	4	5	7	1	6	7	6	3	2	1	3	0	1	1	2	3	1	2	4	5	3	4	4	4	3	2	1	5	5	4	1	3	5	5	3
12117100307	Narayabganj	22	1	Undergrad Student	Islam	1	6	1	5	1	4	1	1	4	1	7	1	4	1	1	7	7	1	1	2	2	2	2	2	2	4	4	3	3	3	3	3	6	6	6	4	4	4	4	4	4	4	4	4
12117100308	Dhaka	23	1	Undergrad Student	Islam	1	7	1	4	1	7	5	7	7	5	6	7	2	4	7	6	3	1	0	2	1	3	0	1	0	3	0	4	3	1	6	5	1	3	6	2	5	2	3	5	3	5	5	1
12117100309	Dhaka	20	2	higher secondary	Islam	1	7	4	6	1	7	6	7	7	5	5	7	3	7	7	4	1	1	2	2	3	1	3	4	2	1	1	6	5	3	6	6	2	5	3	2	5	2	4	5	5	5	5	2
12117100310	Dhaka	22	2	Undergrad Student	Islam	1	7	5	5	5	4	7	4	4	4	4	7	4	1	4	4	4	2	2	2	3	1	2	4	1	0	2	5	4	2	2	5	1	5	5	2	2	2	2	5	2	4	5	2
12117100311	Narayangang	23	1	Undergrad Student	Islam	1	7	6	6	4	7	7	7	7	6	6	7	6	7	7	5	4	3	2	1	1	2	2	2	1	3	1	4	3	1	5	3	5	3	5	2	6	3	5	4	3	3	5	4
12117100312	Narayangang	24	1	Undergrad Student	Islam	1	7	1	3	1	4	4	1	4	1	4	7	4	7	7	4	1	3	1	2	3	1	1	3	3	2	4	4	4	3	5	3	5	4	4	4	5	4	5	3	5	3	5	3
A11117201101	1205	27	1	Graduate	Islam	1	7	2	6	6	7	6	6	7	7	6	7	7	6	7	7	7	3	3	4	3	1	2	2	1	4	2	4	5	5	5	3	6	6	4	4	5	5	5	4	6	4	3	5
A11117201102	1216	31	1	Graduate	Islam	1	7	1	4	2	7	4	5	7	4	4	7	7	4	7	4	5	4	3	3	3	2	2	3	4	2	4	5	6	6	5	4	4	4	4	5	5	6	3	5	4	4	5	5
A11117201103	1216	22	1	higher secondary	Islam	1	7	5	2	6	7	6	7	7	7	7	6	7	7	7	7	7	4	3	4	4	2	2	3	2	3	3	5	6	5	6	5	4	4	4	4	5	3	5	4	6	4	5	4
A11117201104	1207	20	2	Undergrad Student	Islam	1	7	2	6	1	7	7	7	7	7	7	7	6	7	7	7	7	3	3	2	3	3	4	1	2	3	2	5	6	5	4	4	4	5	4	5	4	6	6	5	5	6	6	3
A11117201105	1205	23	1	Undergrad Student	Islam	1	7	6	6	6	7	6	7	7	7	7	7	6	7	7	7	7	3	4	4	4	1	3	3	3	2	3	4	5	5	6	6	5	6	5	6	5	5	5	5	5	5	6	6
A11117201106	1205	20	1	Undergrad Student	Islam	1	7	1	6	6	7	7	7	7	7	7	7	6	7	7	7	7	4	3	4	3	3	3	2	1	1	4	6	4	5	5	6	5	6	5	6	5	6	5	6	5	4	4	4
A11117201107	1216	22	1	Undergrad Student	Islam	1	7	6	6	6	7	6	7	7	7	7	6	7	7	7	7	7	4	4	4	4	4	2	3	2	3	3	5	6	5	4	4	4	5	5	6	5	4	6	5	6	5	6	4
A11117201108	1216	34	1	Graduate	Islam	1	7	6	6	1	7	7	6	7	7	7	6	7	7	7	7	7	4	4	4	2	3	3	2	3	2	2	6	5	6	4	4	4	5	5	6	5	6	5	5	4	6	4	3
A11117201109	1216	25	2	Undergrad Student	Islam	1	7	6	1	6	7	7	7	7	7	6	6	7	7	7	7	7	1	2	3	3	2	2	2	3	3	2	5	6	4	5	4	6	4	5	5	5	5	4	5	4	6	5	6
A11117201110	1219	30	1	Graduate	Islam	1	7	1	1	6	7	7	7	7	7	6	7	7	7	7	7	7	3	4	4	3	4	2	2	2	3	3	5	5	4	6	4	6	4	4	5	6	4	4	6	5	5	4	5
A11117201111	1205	23	1	Undergrad Student	Islam	1	7	2	6	1	6	7	7	7	7	6	7	7	7	7	7	7	4	3	4	3	2	2	3	2	2	3	5	5	4	5	6	6	5	4	5	5	5	5	6	4	6	3	4
A11117201112	1205	23	1	Undergrad Student	Islam	1	7	1	6	1	7	7	7	7	7	6	7	7	7	6	7	7	3	4	4	3	4	3	2	2	2	2	4	5	6	5	4	6	6	4	5	4	5	6	6	5	4	5	5
[truncated: 36 more columns]
